# Supplementary material for: Go Big or go home: a new gene ontology subset that improves plant gene function prediction
Source: Plant Methods. 2026 Mar 29;22:46. doi: 10.1186/s13007-026-01523-8 (PMC13154503; doi:10.1186/s13007-026-01523-8)
Supplement: Supplementary file 2 — Additional file 2: BiNGO output for GO overrepresentation assessment of the 27 Zea mays B73v5 sdg gene models that contains information about the nodes, edges, and p-values of the GO terms in the generated networks. Each sheet within the file is named after the ontology that was used. [file 13007_2026_1523_MOESM2_ESM.xlsx]

## Sheet: goslim_plants
adjustedPValue_SET_goslim_plants	description_SET_goslim_plants	N_SET_goslim_plants	name	nn_SET_goslim_plants	nodeFillColor_SET_goslim_plants	nodeFontSize_SET_goslim_plants	nodeSize_SET_goslim_plants	nodeType_SET_goslim_plants	pValue_SET_goslim_plants	selected	shared name	X_SET_goslim_plants	xx_SET_goslim_plants
2.6142E-4	intracellular	39756	5622	24818	3.5826564666743534	14	10.198039027185569	ellipse	5.1259E-5	FALSE	5622	27	26
1.3090E-10	nucleus	39756	5634	11609	9.88305	14	10	ellipse	7.7001E-12	FALSE	5634	27	25
5.7038E-2	molecular_function	39756	3674	34254	1.2438334756763696	14	10.392304845413264	ellipse	1.7894E-2	FALSE	3674	27	27
1.6650E-1	binding	39756	5488	24772	0.7785860612096444	14	9.16515	ellipse	6.8559E-2	FALSE	5488	27	21
1.7590E-1	metabolic process	39756	8152	36136	0.7547271136603255	14	10.392304845413264	ellipse	7.5880E-2	FALSE	8152	27	27
2.3324E-7	biosynthetic process	39756	9058	18456	6.632196517097164	14	10.198039027185569	ellipse	3.2013E-8	FALSE	9058	27	26
1.8570E-9	nucleobase, nucleoside, nucleotide and nucleic acid metabolic process	39756	6139	15158	8.731198147796675	14	10.198039027185569	ellipse	2.1847E-10	FALSE	6139	27	26
9.9842E-1	biological_process	39756	8150	39743	6.85351158475793E-4	14	10.392304845413264	ellipse	9.9121E-1	FALSE	8150	27	27
1.6286E-6	regulation of gene expression, epigenetic	39756	40029	673	5.7881885243549425	14	5.291502622129181	ellipse	2.5546E-7	FALSE	40029	27	7
8.9460E-2	cellular_component	39756	5575	32554	1.0483716825376845	14	10.198039027185569	ellipse	3.1574E-2	FALSE	5575	27	26
7.8961E-2	cell	39756	5623	32290	1.1025892062007454	14	10.198039027185569	ellipse	2.6320E-2	FALSE	5623	27	26
3.0559E-10	cellular component organization	39756	16043	12279	9.51486	14	10	ellipse	2.9960E-11	FALSE	16043	27	25
2.6195E-10	protein metabolic process	39756	19538	12089	9.581780682189054	14	10	ellipse	2.0545E-11	FALSE	19538	27	25
1.0839E-14	protein modification process	39756	6464	7555	13.965027643717574	14	10	ellipse	2.1252E-16	FALSE	6464	27	25
9.8442E-3	transcription	39756	6350	5578	2.0068189764555493	14	6.324555320336759	ellipse	2.5093E-3	FALSE	6350	27	10
2.8361E-1	multicellular organismal development	39756	7275	12850	0.5472739769508952	14	6.928203230275509	ellipse	1.2790E-1	FALSE	7275	27	12
5.1190E-3	post-embryonic development	39756	9791	4160	2.290816345040278	14	6	ellipse	1.2045E-3	FALSE	9791	27	9
3.5015E-6	catalytic activity	39756	3824	20765	5.455748153755123	14	10.198039027185569	ellipse	6.1791E-7	FALSE	3824	27	26
2.1822E-2	DNA metabolic process	39756	6259	2518	1.6611044073871286	14	4.898979485566356	ellipse	5.9904E-3	FALSE	6259	27	6
7.6028E-1	cellular process	39756	9987	38589	0.11902434216809937	14	10.392304845413264	ellipse	4.4723E-1	FALSE	9987	27	27
3.2612E-4	protein binding	39756	5515	4388	3.4866273897375186	14	6.63325	ellipse	7.0339E-5	FALSE	5515	27	11
1.8710E-12	transferase activity	39756	16740	8324	11.727917903472092	14	9.797958971132712	ellipse	7.3374E-14	FALSE	16740	27	24

## Sheet: gobig_maize
adjustedPValue_SET_gobig_maize	description_SET_gobig_maize	N_SET_gobig_maize	name	nn_SET_gobig_maize	nodeFillColor_SET_gobig_maize	nodeFontSize_SET_gobig_maize	nodeSize_SET_gobig_maize	nodeType_SET_gobig_maize	pValue_SET_gobig_maize	selected	shared name	X_SET_gobig_maize	xx_SET_gobig_maize
2.5054E-2	cellular anatomical entity	39659	110165	30812	1.6011280659173237	14	10.198039027185569	ellipse	9.5843E-3	FALSE	110165	27	26
2.3850E-7	organelle	39659	43226	18411	6.622503638250135	14	10.198039027185569	ellipse	3.2014E-8	FALSE	43226	27	26
8.3061E-6	intracellular anatomical structure	39659	5622	21528	5.080603792257625	14	10.198039027185569	ellipse	1.6166E-6	FALSE	5622	27	26
1.4216E-2	biological regulation	39659	65007	20605	1.847210978692974	14	9.16515	ellipse	5.3431E-3	FALSE	65007	27	21
2.7663E-3	regulation of biological process	39659	50789	16927	2.558101712699328	14	8.94427	ellipse	9.4685E-4	FALSE	50789	27	20
5.0903E-2	cellular metabolic process	39659	44237	18096	1.2932576074160878	14	8.48528	ellipse	2.2548E-2	FALSE	44237	27	18
6.5849E-4	cellular nitrogen compound metabolic process	39659	34641	6772	3.1814514347411227	14	7.211102550927978	ellipse	1.9003E-4	FALSE	34641	27	13
6.1138E-1	metabolic process	39659	8152	24571	0.21369177088281766	14	8.48528	ellipse	3.8570E-1	FALSE	8152	27	18
3.6230E-1	primary metabolic process	39659	44238	18062	0.44093700685089177	14	7.745966692414834	ellipse	1.9695E-1	FALSE	44238	27	15
6.0431E-8	regulation of metabolic process	39659	19222	7402	7.21874	14	8.717797887081348	ellipse	6.4893E-9	FALSE	19222	27	19
1.4306E-3	meiotic cell cycle process	39659	1903046	223	2.844495354224571	14	3.4641016151377544	ellipse	4.6436E-4	FALSE	1903046	27	3
1.4152E-3	meiotic nuclear division	39659	140013	220	2.849192849550404	14	3.4641016151377544	ellipse	4.4639E-4	FALSE	140013	27	3
2.8100E-2	cell cycle	39659	7049	1309	1.5512983839738708	14	4	ellipse	1.1315E-2	FALSE	7049	27	4
3.4176E-3	meiotic cell cycle	39659	51321	309	2.4662729230014238	14	3.4641016151377544	ellipse	1.1927E-3	FALSE	51321	27	3
5.5697E-4	cellular process	39659	9987	28675	3.2541711227534345	14	10.392304845413264	ellipse	1.5700E-4	FALSE	9987	27	27
8.4175E-3	cell cycle process	39659	22402	900	2.074815419903439	14	4	ellipse	3.0506E-3	FALSE	22402	27	4
3.0299E-10	metal ion binding	39659	46872	4636	9.51857	14	8.48528	ellipse	2.6435E-11	FALSE	46872	27	18
4.8342E-13	transition metal ion binding	39659	46914	3116	12.315673541034242	14	8.48528	ellipse	2.9200E-14	FALSE	46914	27	18
9.0482E-4	nuclear chromosome segregation	39659	98813	186	3.0434386538401235	14	3.4641016151377544	ellipse	2.7327E-4	FALSE	98813	27	3
8.2688E-4	meiotic chromosome segregation	39659	45132	179	3.0825574178841846	14	3.4641016151377544	ellipse	2.4418E-4	FALSE	45132	27	3
1.1007E-4	heterocycle metabolic process	39659	46483	5588	3.958342227887026	14	7.211102550927978	ellipse	2.4377E-5	FALSE	46483	27	13
7.3093E-5	nucleobase-containing compound metabolic process	39659	6139	5353	4.136124789557925	14	7.211102550927978	ellipse	1.5207E-5	FALSE	6139	27	13
1.5342E-6	membrane-bounded organelle	39659	43227	17900	5.8141302432260655	14	10	ellipse	2.5741E-7	FALSE	43227	27	25
9.0648E-5	regulation of cellular process	39659	50794	13297	4.04264	14	8.94427	ellipse	1.9468E-5	FALSE	50794	27	20
3.9783E-10	cation binding	39659	43169	4732	9.4003	14	8.48528	ellipse	3.7380E-11	FALSE	43169	27	18
1.4442E-6	intracellular membrane-bounded organelle	39659	43231	17823	5.8403839086472225	14	10	ellipse	2.3262E-7	FALSE	43231	27	25
4.3579E-2	organic substance metabolic process	39659	71704	16358	1.3607220219759446	14	8.246211251235321	ellipse	1.8719E-2	FALSE	71704	27	17
1.5057E-3	macromolecule metabolic process	39659	43170	12119	2.8222584675004003	14	8.246211251235321	ellipse	5.0527E-4	FALSE	43170	27	17
6.2693E-13	intracellular non-membrane-bounded organelle	39659	43232	3200	12.202783425655694	14	8.48528	ellipse	4.6283E-14	FALSE	43232	27	18
5.7484E-29	chromosome	39659	5694	187	28.240456542285013	14	8	ellipse	3.8580E-31	FALSE	5694	27	16
4.1704E-24	organelle organization	39659	6996	3146	23.37982636808728	14	10	ellipse	8.3967E-26	FALSE	6996	27	25
4.1759E-28	chromosome organization	39659	51276	1128	27.37924652026804	14	9.38083	ellipse	5.6053E-30	FALSE	51276	27	22
1.6289E-15	cellular component organization	39659	16043	7185	14.788103960973336	14	10	ellipse	6.5594E-17	FALSE	16043	27	25
4.7241E-1	reproduction	39659	3	2756	0.3256816849529719	14	3.4641016151377544	ellipse	2.8852E-1	FALSE	3	27	3
7.9215E-3	sexual reproduction	39659	19953	418	2.101193481208172	14	3.4641016151377544	ellipse	2.8177E-3	FALSE	19953	27	3
6.2693E-13	non-membrane-bounded organelle	39659	43228	3200	12.202783425655694	14	8.48528	ellipse	4.6283E-14	FALSE	43228	27	18
1.0039E-3	biosynthetic process	39659	9058	8158	2.9983179019793496	14	7.483314773547883	ellipse	3.0992E-4	FALSE	9058	27	14
1.4306E-3	chromosome segregation	39659	7059	224	2.844495354224571	14	3.4641016151377544	ellipse	4.7045E-4	FALSE	7059	27	3
8.8649E-7	macromolecule biosynthetic process	39659	9059	4260	6.052324379264729	14	7.483314773547883	ellipse	1.3684E-7	FALSE	9059	27	14
2.5199E-2	cellular_component	39659	5575	30843	1.5986218074747052	14	10.198039027185569	ellipse	9.8089E-3	FALSE	5575	27	26
1.1178E-4	cellular biosynthetic process	39659	44249	6546	3.9516376689608097	14	7.483314773547883	ellipse	2.5507E-5	FALSE	44249	27	14
3.3568E-4	nuclear division	39659	280	351	3.4740753331154304	14	4	ellipse	9.0115E-5	FALSE	280	27	4
4.3783E-7	regulation of macromolecule metabolic process	39659	60255	5585	6.358691077624175	14	8	ellipse	6.4647E-8	FALSE	60255	27	16
3.5894E-1	reproductive process	39659	22414	2234	0.4449722159149178	14	3.4641016151377544	ellipse	1.9272E-1	FALSE	22414	27	3
2.2557E-7	intracellular organelle	39659	43229	18333	6.646714713229147	14	10.198039027185569	ellipse	2.8764E-8	FALSE	43229	27	26
4.9824E-9	regulation of cellular metabolic process	39659	31323	6392	8.302558471752532	14	8.717797887081348	ellipse	5.0159E-10	FALSE	31323	27	19
2.2557E-7	regulation of cellular biosynthetic process	39659	31326	5267	6.646714713229147	14	8	ellipse	2.7781E-8	FALSE	31326	27	16
5.3293E-1	biological_process	39659	8150	38060	0.273333	14	10.392304845413264	ellipse	3.2905E-1	FALSE	8150	27	27
3.3178E-2	regulation of nucleobase-containing compound metabolic process	39659	19219	4894	1.4791512167260326	14	5.656854249492381	ellipse	1.3583E-2	FALSE	19219	27	8
3.6475E-2	nitrogen compound metabolic process	39659	6807	13296	1.438010608778642	14	7.745966692414834	ellipse	1.5177E-2	FALSE	6807	27	15
1.5376E-5	organic substance biosynthetic process	39659	1901576	5483	4.81316	14	7.483314773547883	ellipse	3.0958E-6	FALSE	1901576	27	14
2.8973E-17	chromosomal region	39659	98687	76	16.53800866964599	14	6	ellipse	9.7224E-19	FALSE	98687	27	9
1.8971E-17	chromosome, centromeric region	39659	775	71	16.721919511168984	14	6	ellipse	5.0928E-19	FALSE	775	27	9
1.9601E-4	regulation of macromolecule biosynthetic process	39659	10556	5064	3.7077143856729324	14	6.928203230275509	ellipse	4.9990E-5	FALSE	10556	27	12
4.1810E-4	organelle fission	39659	48285	374	3.3787194623700345	14	4	ellipse	1.1505E-4	FALSE	48285	27	4
3.8560E-2	regulation of nitrogen compound metabolic process	39659	51171	5053	1.413864518169053	14	5.656854249492381	ellipse	1.6304E-2	FALSE	51171	27	8
7.5166E-6	nucleic acid metabolic process	39659	90304	4320	5.123977502741846	14	7.211102550927978	ellipse	1.3621E-6	FALSE	90304	27	13
3.2344E-13	zinc ion binding	39659	8270	3024	12.490201128516889	14	8.48528	ellipse	1.7366E-14	FALSE	8270	27	18
5.0630E-2	molecular_function	39659	3674	26085	1.2955902891621824	14	9.591663046625438	ellipse	2.2087E-2	FALSE	3674	27	23
2.8011E-2	binding	39659	5488	20045	1.5526687521038054	14	8.94427	ellipse	1.1092E-2	FALSE	5488	27	20
1.3589E-2	negative regulation of biological process	39659	48519	1035	1.8668269562350133	14	4	ellipse	5.0159E-3	FALSE	48519	27	4
9.2765E-15	cellular component organization or biogenesis	39659	71840	7760	14.032613713260773	14	10	ellipse	4.3581E-16	FALSE	71840	27	25
7.7489E-6	ion binding	39659	43167	9044	5.1107605888423615	14	8.48528	ellipse	1.4562E-6	FALSE	43167	27	18
2.3382E-11	nucleus	39659	5634	9550	10.631111894070823	14	9.797958971132712	ellipse	1.8831E-12	FALSE	5634	27	24
2.2549E-4	RNA metabolic process	39659	16070	2779	3.646874939838774	14	6	ellipse	5.9021E-5	FALSE	16070	27	9
1.5688E-4	cellular aromatic compound metabolic process	39659	6725	5834	3.8044447775436074	14	7.211102550927978	ellipse	3.8956E-5	FALSE	6725	27	13
1.5535E-4	organic cyclic compound metabolic process	39659	1901360	5814	3.8087	14	7.211102550927978	ellipse	3.7533E-5	FALSE	1901360	27	13
1.4296E-4	regulation of gene expression	39659	10468	4868	3.8447930246933915	14	6.928203230275509	ellipse	3.3581E-5	FALSE	10468	27	12
4.3230E-7	regulation of biosynthetic process	39659	9889	5562	6.364215468208484	14	8	ellipse	6.0928E-8	FALSE	9889	27	16
1.3526E-7	gene expression	39659	10467	3588	6.868821400338625	14	7.483314773547883	ellipse	1.5433E-8	FALSE	10467	27	14
2.0335E-6	regulation of primary metabolic process	39659	80090	5413	5.691765327354755	14	7.745966692414834	ellipse	3.5483E-7	FALSE	80090	27	15

## Sheet: gobig_plant
adjustedPValue_SET_gobig_plant	description_SET_gobig_plant	N_SET_gobig_plant	name	nn_SET_gobig_plant	nodeFillColor_SET_gobig_plant	nodeFontSize_SET_gobig_plant	nodeSize_SET_gobig_plant	nodeType_SET_gobig_plant	pValue_SET_gobig_plant	selected	shared name	X_SET_gobig_plant	xx_SET_gobig_plant
9.0706E-1	protein-containing complex	39756	32991	6336	0.042365705073207145	14	3.4641016151377544	ellipse	8.2753E-1	FALSE	32991	27	3
6.6344E-1	membrane protein complex	39756	98796	1173	0.17820033683451045	14	2	ellipse	5.5465E-1	FALSE	98796	27	1
5.4747E-4	negative regulation of gene expression	39756	10629	1689	3.2616386732511473	14	5.291502622129181	ellipse	1.0353E-4	FALSE	10629	27	7
1.9292E-4	regulatory ncRNA-mediated gene silencing	39756	31047	564	3.714616733120368	14	4.47214	ellipse	3.5202E-5	FALSE	31047	27	5
7.8802E-2	regulation of long-day photoperiodism, flowering	39756	48586	52	1.1034633095323696	14	2	ellipse	3.4733E-2	FALSE	48586	27	1
2.6509E-2	positive regulation of long-day photoperiodism, flowering	39756	48578	13	1.5766147500818057	14	2	ellipse	8.7943E-3	FALSE	48578	27	1
6.1944E-2	cellular anatomical entity	39756	110165	32255	1.2080000174470578	14	10.198039027185569	ellipse	2.5688E-2	FALSE	110165	27	26
2.1940E-4	intracellular anatomical structure	39756	5622	24582	3.658771806024335	14	10.198039027185569	ellipse	4.0552E-5	FALSE	5622	27	26
5.0489E-1	regulation of developmental process	39756	50793	1933	0.2968068397326913	14	2.8284271247461903	ellipse	3.8046E-1	FALSE	50793	27	2
3.6435E-1	regulation of multicellular organismal development	39756	2000026	1362	0.43848042251944813	14	2.8284271247461903	ellipse	2.3614E-1	FALSE	2000026	27	2
3.4259E-3	biological regulation	39756	65007	27777	2.465225932702696	14	10.198039027185569	ellipse	7.8747E-4	FALSE	65007	27	26
1.2660E-4	regulation of biological process	39756	50789	24000	3.897557380993246	14	10.198039027185569	ellipse	2.2500E-5	FALSE	50789	27	26
5.9055E-2	primary metabolic process	39756	44238	32170	1.228745921923266	14	10.198039027185569	ellipse	2.4210E-2	FALSE	44238	27	26
5.3829E-8	protein metabolic process	39756	19538	12149	7.268980155348187	14	9.591663046625438	ellipse	6.2503E-9	FALSE	19538	27	23
1.3352E-11	regulation of metabolic process	39756	19222	12102	10.874443263836413	14	10.198039027185569	ellipse	6.9609E-13	FALSE	19222	27	26
2.1313E-6	negative regulation of gene expression, epigenetic	39756	45814	408	5.67135	14	4.898979485566356	ellipse	2.7778E-7	FALSE	45814	27	6
1.3174E-1	binding	39756	5488	24628	0.880295	14	9.16515	ellipse	6.3683E-2	FALSE	5488	27	21
4.3769E-1	lipid binding	39756	8289	534	0.3588306545814638	14	2	ellipse	3.0597E-1	FALSE	8289	27	1
4.9263E-10	regulation of macromolecule biosynthetic process	39756	10556	8415	9.307477805383806	14	9.38083	ellipse	3.7356E-11	FALSE	10556	27	22
1.4836E-3	negative regulation of macromolecule biosynthetic process	39756	10558	2009	2.8286772265611484	14	5.291502622129181	ellipse	3.0235E-4	FALSE	10558	27	7
3.1320E-10	regulation of gene expression	39756	10468	8221	9.504177833987917	14	9.38083	ellipse	2.3008E-11	FALSE	10468	27	22
2.1319E-2	regulation of DNA-templated transcription	39756	6355	6379	1.6712340585276695	14	6.324555320336759	ellipse	6.7695E-3	FALSE	6355	27	10
2.7588E-6	methyltransferase activity	39756	8168	710	5.559280463705615	14	5.291502622129181	ellipse	3.6610E-7	FALSE	8168	27	7
1.2583E-9	N-methyltransferase activity	39756	8170	109	8.900212600347954	14	4.898979485566356	ellipse	1.0436E-10	FALSE	8170	27	6
1.7257E-5	organelle	39756	43226	22016	4.763041120223327	14	10.198039027185569	ellipse	2.6580E-6	FALSE	43226	27	26
6.2862E-6	membrane-bounded organelle	39756	43227	21074	5.201613678779979	14	10.198039027185569	ellipse	8.9377E-7	FALSE	43227	27	26
9.0707E-3	meiotic nuclear division	39756	140013	399	2.042360858332241	14	3.4641016151377544	ellipse	2.4540E-3	FALSE	140013	27	3
2.0739E-3	meiotic chromosome segregation	39756	45132	219	2.6832041870840047	14	3.4641016151377544	ellipse	4.3739E-4	FALSE	45132	27	3
4.4620E-2	regulation of tetrapyrrole biosynthetic process	39756	1901463	24	1.3504702294605273	14	2	ellipse	1.6177E-2	FALSE	1901463	27	1
9.7057E-3	positive regulation of tetrapyrrole biosynthetic process	39756	1901465	4	2.012974559771974	14	2	ellipse	2.7139E-3	FALSE	1901465	27	1
2.1179E-10	regulation of biosynthetic process	39756	9889	9152	9.674104684688185	14	9.591663046625438	ellipse	1.3550E-11	FALSE	9889	27	23
2.2777E-2	positive regulation of biosynthetic process	39756	9891	1844	1.6425096659233935	14	4.47214	ellipse	7.3404E-3	FALSE	9891	27	5
1.4686E-2	positive regulation of nucleobase-containing compound metabolic process	39756	45935	1640	1.8330997646771623	14	4.47214	ellipse	4.4893E-3	FALSE	45935	27	5
1.1103E-2	positive regulation of RNA metabolic process	39756	51254	1519	1.9545557262851627	14	4.47214	ellipse	3.2362E-3	FALSE	51254	27	5
9.1944E-2	organic cyclic compound biosynthetic process	39756	1901362	8366	1.0364776972549137	14	6.324555320336759	ellipse	4.1832E-2	FALSE	1901362	27	10
2.9923E-2	nucleobase-containing compound biosynthetic process	39756	34654	6779	1.5239967108669537	14	6.324555320336759	ellipse	1.0423E-2	FALSE	34654	27	10
4.8636E-3	horizontal gene transfer	39756	9292	74	2.313038154294677	14	2.8284271247461903	ellipse	1.1640E-3	FALSE	9292	27	2
4.8636E-3	DNA-mediated transformation	39756	9294	74	2.313038154294677	14	2.8284271247461903	ellipse	1.1640E-3	FALSE	9294	27	2
4.4150E-1	nucleic acid binding	39756	3676	8211	0.3550679660293592	14	5.291502622129181	ellipse	3.1700E-1	FALSE	3676	27	7
4.9389E-2	DNA binding	39756	3677	4146	1.3063670258368507	14	5.291502622129181	ellipse	1.8141E-2	FALSE	3677	27	7
3.5945E-12	protein modification process	39756	36211	7428	11.44436730070588	14	9.591663046625438	ellipse	1.3628E-13	FALSE	36211	27	23
2.4162E-18	post-translational protein modification	39756	43687	3775	17.61687561333304	14	9.591663046625438	ellipse	3.4353E-20	FALSE	43687	27	23
5.7045E-2	regulation of tetrapyrrole metabolic process	39756	1901401	34	1.2437803313337463	14	2	ellipse	2.2843E-2	FALSE	1901401	27	1
2.3665E-1	regulation of intracellular signal transduction	39756	1902531	216	0.6258976189480606	14	2	ellipse	1.3683E-1	FALSE	1902531	27	1
3.0817E-3	regulation of signal transduction by p53 class mediator	39756	1901796	1	2.511209415358731	14	2	ellipse	6.7914E-4	FALSE	1901796	27	1
1.0155E-2	organic substance metabolic process	39756	71704	29338	1.9933266809512373	14	10.198039027185569	ellipse	2.8876E-3	FALSE	71704	27	26
1.1879E-4	macromolecule metabolic process	39756	43170	23925	3.9252075260182373	14	10.198039027185569	ellipse	2.0831E-5	FALSE	43170	27	26
7.8915E-3	negative regulation of metabolic process	39756	9892	2785	2.102841292483321	14	5.291502622129181	ellipse	2.0944E-3	FALSE	9892	27	7
2.0563E-3	negative regulation of biosynthetic process	39756	9890	2128	2.686920058219654	14	5.291502622129181	ellipse	4.2880E-4	FALSE	9890	27	7
5.1282E-3	post-embryonic development	39756	9791	4188	2.290032191748731	14	6	ellipse	1.2638E-3	FALSE	9791	27	9
8.6589E-4	photomorphogenesis	39756	9640	414	3.062538906945058	14	4	ellipse	1.6825E-4	FALSE	9640	27	4
4.3631E-11	nucleic acid metabolic process	39756	90304	12697	10.360204324388098	14	10.198039027185569	ellipse	2.3780E-12	FALSE	90304	27	26
1.5455E-1	DNA metabolic process	39756	6259	2409	0.8109402847226428	14	4	ellipse	7.7640E-2	FALSE	6259	27	4
2.1175E-9	intracellular non-membrane-bounded organelle	39756	43232	5226	8.674181698430772	14	8.48528	ellipse	1.9067E-10	FALSE	43232	27	18
2.7392E-17	chromosome	39756	5694	1044	16.562380149420676	14	8	ellipse	4.5437E-19	FALSE	5694	27	16
1.1103E-2	positive regulation of macromolecule biosynthetic process	39756	10557	1517	1.9545557262851627	14	4.47214	ellipse	3.2179E-3	FALSE	10557	27	5
6.6925E-3	positive regulation of RNA biosynthetic process	39756	1902680	1315	2.174408731613242	14	4.47214	ellipse	1.7286E-3	FALSE	1902680	27	5
1.9042E-1	positive regulation of biological process	39756	48518	4853	0.7202988231971506	14	4.898979485566356	ellipse	1.0288E-1	FALSE	48518	27	6
2.6233E-1	positive regulation of developmental process	39756	51094	250	0.5811472862920133	14	2	ellipse	1.5665E-1	FALSE	51094	27	1
1.3121E-11	lysine N-methyltransferase activity	39756	16278	48	10.882045297600161	14	4.898979485566356	ellipse	6.5016E-13	FALSE	16278	27	6
1.4099E-4	regulation of nucleobase-containing compound metabolic process	39756	19219	7558	3.8508137565949845	14	7.745966692414834	ellipse	2.5391E-5	FALSE	19219	27	15
2.1872E-2	negative regulation of nucleobase-containing compound metabolic process	39756	45934	1141	1.660103067246813	14	4	ellipse	6.9971E-3	FALSE	45934	27	4
5.0777E-1	cellular process	39756	9987	36775	0.2943355751458497	14	10.198039027185569	ellipse	3.8865E-1	FALSE	9987	27	26
4.3056E-2	regulation of chlorophyll biosynthetic process	39756	10380	23	1.3659640421519286	14	2	ellipse	1.5508E-2	FALSE	10380	27	1
2.1175E-9	non-membrane-bounded organelle	39756	43228	5226	8.674181698430772	14	8.48528	ellipse	1.9067E-10	FALSE	43228	27	18
7.8637E-1	mitochondrion	39756	5739	3418	0.10437229254080034	14	2.8284271247461903	ellipse	6.8761E-1	FALSE	5739	27	2
4.7488E-1	mitochondrial envelope	39756	5740	629	0.3234159670625411	14	2	ellipse	3.4997E-1	FALSE	5740	27	1
9.8339E-1	organelle membrane	39756	31090	4194	0.00727598	14	2	ellipse	9.5076E-1	FALSE	31090	27	1
9.3769E-1	bounding membrane of organelle	39756	98588	2880	0.027941009774052967	14	2	ellipse	8.6881E-1	FALSE	98588	27	1
9.4761E-4	protein binding	39756	5515	4026	3.0233706801512827	14	6.324555320336759	ellipse	1.8638E-4	FALSE	5515	27	10
6.0694E-14	histone binding	39756	42393	167	13.216856022041304	14	6	ellipse	1.4382E-15	FALSE	42393	27	9
6.1239E-1	nucleoside phosphate binding	39756	1901265	6818	0.21296951051110327	14	4.47214	ellipse	5.0356E-1	FALSE	1901265	27	5
6.1239E-1	nucleotide binding	39756	166	6818	0.21296951051110327	14	4.47214	ellipse	5.0356E-1	FALSE	166	27	5
1.2300E-1	metabolic process	39756	8152	35785	0.9100880628928121	14	10.392304845413264	ellipse	5.8295E-2	FALSE	8152	27	27
2.2908E-5	biosynthetic process	39756	9058	20092	4.640007736178944	14	10	ellipse	3.5950E-6	FALSE	9058	27	25
5.8307E-5	small molecule binding	39756	36094	12809	4.234282946007245	14	8.94427	ellipse	9.9480E-6	FALSE	36094	27	20
6.5201E-1	heterocyclic compound binding	39756	1901363	7087	0.1857436640590515	14	4.47214	ellipse	5.4077E-1	FALSE	1901363	27	5
8.8569E-24	protein-containing complex organization	39756	43933	3182	23.052717807333625	14	10	ellipse	1.0494E-25	FALSE	43933	27	25
1.2227E-30	protein-DNA complex organization	39756	71824	1658	29.91267250420736	14	10	ellipse	8.6923E-33	FALSE	71824	27	25
9.0261E-29	chromosome organization	39756	51276	1991	28.044498353651473	14	10	ellipse	8.5556E-31	FALSE	51276	27	25
3.0136E-3	sister chromatid cohesion	39756	7062	250	2.5209083695356846	14	3.4641016151377544	ellipse	6.4272E-4	FALSE	7062	27	3
2.1319E-2	regulation of RNA biosynthetic process	39756	2001141	6379	1.6712340585276695	14	6.324555320336759	ellipse	6.7695E-3	FALSE	2001141	27	10
5.7332E-1	regulation of signaling	39756	23051	891	0.2415993557643627	14	2	ellipse	4.5784E-1	FALSE	23051	27	1
5.7332E-1	regulation of signal transduction	39756	9966	886	0.2415993557643627	14	2	ellipse	4.5596E-1	FALSE	9966	27	1
3.5715E-1	catalytic activity, acting on a protein	39756	140096	6137	0.44714456960300747	14	4.898979485566356	ellipse	2.2936E-1	FALSE	140096	27	6
1.2400E-8	histone modifying activity	39756	140993	167	7.906577712657858	14	4.898979485566356	ellipse	1.3810E-9	FALSE	140993	27	6
5.7481E-1	regulation of response to stimulus	39756	48583	2266	0.24047597818707608	14	2.8284271247461903	ellipse	4.6039E-1	FALSE	48583	27	2
3.6435E-1	positive regulation of response to stimulus	39756	48584	397	0.43848042251944813	14	2	ellipse	2.3743E-1	FALSE	48584	27	1
8.8542E-14	regulation of macromolecule metabolic process	39756	60255	9689	13.05285227257858	14	10.198039027185569	ellipse	2.3080E-15	FALSE	60255	27	26
5.0509E-2	cell cycle	39756	7049	2324	1.2966352186993009	14	4.47214	ellipse	1.8671E-2	FALSE	7049	27	5
8.8250E-6	organonitrogen compound metabolic process	39756	1901564	15647	5.054283677354207	14	9.591663046625438	ellipse	1.2757E-6	FALSE	1901564	27	23
8.0328E-1	organic cyclic compound binding	39756	97159	14594	0.0951339	14	6	ellipse	7.0883E-1	FALSE	97159	27	9
1.6544E-5	intracellular organelle	39756	43229	21965	4.781362067249565	14	10.198039027185569	ellipse	2.5090E-6	FALSE	43229	27	26
3.1873E-1	mitochondrial protein-containing complex	39756	98798	326	0.4965794412656433	14	2	ellipse	1.9939E-1	FALSE	98798	27	1
1.9617E-6	heterochromatin formation	39756	31507	401	5.707370674507161	14	4.898979485566356	ellipse	2.5102E-7	FALSE	31507	27	6
2.2908E-5	regulatory ncRNA-mediated heterochromatin formation	39756	31048	155	4.640007736178944	14	4	ellipse	3.6371E-6	FALSE	31048	27	4
3.1498E-2	reproductive process	39756	22414	4734	1.501719288072152	14	5.656854249492381	ellipse	1.1047E-2	FALSE	22414	27	8
2.1225E-2	meiotic cell cycle	39756	51321	570	1.6731494870319452	14	3.4641016151377544	ellipse	6.6391E-3	FALSE	51321	27	3
1.2290E-2	negative regulation of RNA metabolic process	39756	51253	950	1.9104466958896653	14	4	ellipse	3.6695E-3	FALSE	51253	27	4
6.2937E-2	sexual reproduction	39756	19953	956	1.2010947409100396	14	3.4641016151377544	ellipse	2.6398E-2	FALSE	19953	27	3
1.2923E-6	organic substance biosynthetic process	39756	1901576	17581	5.88863	14	10	ellipse	1.5924E-7	FALSE	1901576	27	25
9.0197E-1	organelle envelope	39756	31967	2435	0.0448098	14	2	ellipse	8.1861E-1	FALSE	31967	27	1
2.9819E-10	methyl-CpNpG binding	39756	10428	9	9.525500422965942	14	4	ellipse	2.1199E-11	FALSE	10428	27	4
2.2210E-1	regulation of post-embryonic development	39756	48580	903	0.6534486298254946	14	2.8284271247461903	ellipse	1.2473E-1	FALSE	48580	27	2
2.1329E-1	positive regulation of post-embryonic development	39756	48582	184	0.6710383147724638	14	2	ellipse	1.1776E-1	FALSE	48582	27	1
2.9819E-10	methyl-CpNpN binding	39756	10429	9	9.525500422965942	14	4	ellipse	2.1199E-11	FALSE	10429	27	4
3.1425E-3	regulation of RNA metabolic process	39756	51252	6664	2.502731088126659	14	6.928203230275509	ellipse	6.9998E-4	FALSE	51252	27	12
9.9992E-1	membrane	39756	16020	22029	3.305964443921934E-5	14	5.656854249492381	ellipse	9.9817E-1	FALSE	16020	27	8
5.6353E-1	outer membrane	39756	19867	853	0.2490849215237554	14	2	ellipse	4.4334E-1	FALSE	19867	27	1
4.6395E-5	facultative heterochromatin formation	39756	140718	188	4.33353	14	4	ellipse	7.8057E-6	FALSE	140718	27	4
1.4432E-6	cellular biosynthetic process	39756	44249	17678	5.84067	14	10	ellipse	1.8126E-7	FALSE	44249	27	25
3.5452E-6	transferase activity, transferring one-carbon groups	39756	16741	739	5.450364230261567	14	5.291502622129181	ellipse	4.7885E-7	FALSE	16741	27	7
5.6177E-1	organelle outer membrane	39756	31968	846	0.250439	14	2	ellipse	4.4063E-1	FALSE	31968	27	1
1.1540E-1	developmental process	39756	32502	16719	0.9377926142492874	14	8	ellipse	5.3899E-2	FALSE	32502	27	16
5.9207E-1	anatomical structure development	39756	48856	13904	0.2276299354702795	14	6.324555320336759	ellipse	4.8263E-1	FALSE	48856	27	10
1.2379E-1	protein modification by small protein conjugation or removal	39756	70647	2194	0.9073228899395787	14	4	ellipse	5.8960E-2	FALSE	70647	27	4
5.4747E-4	protein modification by small protein removal	39756	70646	365	3.2616386732511473	14	4	ellipse	1.0379E-4	FALSE	70646	27	4
5.1167E-12	transition metal ion binding	39756	46914	4145	11.291006193305993	14	8.717797887081348	ellipse	2.0612E-13	FALSE	46914	27	19
5.8542E-13	zinc ion binding	39756	8270	3024	12.232529756364684	14	8.48528	ellipse	1.6647E-14	FALSE	8270	27	18
5.7332E-1	molecular_function	39756	3674	34113	0.2415993557643627	14	9.797958971132712	ellipse	4.5381E-1	FALSE	3674	27	24
2.3115E-1	peptidyl-lysine modification	39756	18205	206	0.6360995238040034	14	2	ellipse	1.3091E-1	FALSE	18205	27	1
2.9718E-2	peptidyl-lysine methylation	39756	18022	15	1.526985049420875	14	2	ellipse	1.0141E-2	FALSE	18022	27	1
6.6344E-1	regulation of cell communication	39756	10646	1165	0.17820033683451045	14	2	ellipse	5.5215E-1	FALSE	10646	27	1
9.8706E-4	negative regulation of biological process	39756	48519	4911	3.0056583299435307	14	6.63325	ellipse	1.9648E-4	FALSE	48519	27	11
2.4028E-2	negative regulation of cellular process	39756	48523	3528	1.6192773032163121	14	5.291502622129181	ellipse	7.8007E-3	FALSE	48523	27	7
7.5897E-12	histone methyltransferase activity	39756	42054	43	11.119775872884153	14	4.898979485566356	ellipse	3.2373E-13	FALSE	42054	27	6
2.9191E-12	histone H3 methyltransferase activity	39756	140938	36	11.534751836221892	14	4.898979485566356	ellipse	1.0376E-13	FALSE	140938	27	6
1.3121E-11	protein-lysine N-methyltransferase activity	39756	16279	48	10.882045297600161	14	4.898979485566356	ellipse	6.5016E-13	FALSE	16279	27	6
4.0679E-5	histone H3K36 methyltransferase activity	39756	46975	6	4.390631127485493	14	2.8284271247461903	ellipse	6.6513E-6	FALSE	46975	27	2
2.6696E-2	DNA replication	39756	6260	635	1.573558817578887	14	3.4641016151377544	ellipse	8.9197E-3	FALSE	6260	27	3
4.7875E-2	response to radiation	39756	9314	2285	1.319892917178856	14	4.47214	ellipse	1.7471E-2	FALSE	9314	27	5
4.0350E-2	response to light stimulus	39756	9416	2174	1.394157775235308	14	4.47214	ellipse	1.4342E-2	FALSE	9416	27	5
5.9251E-6	intracellular membrane-bounded organelle	39756	43231	21010	5.227305741265108	14	10.198039027185569	ellipse	8.2839E-7	FALSE	43231	27	26
1.4548E-10	macromolecule modification	39756	43412	8981	9.8372	14	9.591663046625438	ellipse	8.9632E-12	FALSE	43412	27	23
1.0716E-2	positive regulation of gene expression	39756	10628	904	1.9699717238551848	14	4	ellipse	3.0726E-3	FALSE	10628	27	4
1.3917E-2	meiotic cell cycle process	39756	1903046	484	1.8564677169385426	14	3.4641016151377544	ellipse	4.2211E-3	FALSE	1903046	27	3
2.8946E-1	phospholipid binding	39756	5543	282	0.5384109812385492	14	2	ellipse	1.7491E-1	FALSE	5543	27	1
9.0707E-3	negative regulation of DNA-templated transcription	39756	45892	851	2.042360858332241	14	4	ellipse	2.4719E-3	FALSE	45892	27	4
9.9992E-1	biological_process	39756	8150	39739	3.305964443921934E-5	14	10.392304845413264	ellipse	9.8851E-1	FALSE	8150	27	27
7.1259E-1	multicellular organismal process	39756	32501	16601	0.14715735569992247	14	6.63325	ellipse	6.1466E-1	FALSE	32501	27	11
4.6967E-1	cytoskeletal protein binding	39756	8092	616	0.32820868777582485	14	2	ellipse	3.4411E-1	FALSE	8092	27	1
8.9476E-7	RNA metabolic process	39756	16070	9883	6.048294168554214	14	8.94427	ellipse	1.0813E-7	FALSE	16070	27	20
2.6623E-7	S-adenosylmethionine-dependent methyltransferase activity	39756	8757	282	6.574745318000669	14	4.898979485566356	ellipse	3.1544E-8	FALSE	8757	27	6
2.4422E-2	cell cycle process	39756	22402	1882	1.6122133138596577	14	4.47214	ellipse	7.9864E-3	FALSE	22402	27	5
1.6164E-1	double-stranded DNA binding	39756	3690	701	0.791458	14	2.8284271247461903	ellipse	8.1585E-2	FALSE	3690	27	2
4.0744E-6	histone H3K4 methyltransferase activity	39756	42800	24	5.389933287195398	14	3.4641016151377544	ellipse	5.5999E-7	FALSE	42800	27	3
4.5092E-1	mitochondrial membrane	39756	31966	574	0.34589764733706624	14	2	ellipse	3.2484E-1	FALSE	31966	27	1
5.3552E-3	histone H3K9 methyltransferase activity	39756	46974	2	2.271222287595596	14	2	ellipse	1.3578E-3	FALSE	46974	27	1
1.2507E-1	positive regulation of cellular process	39756	48522	3177	0.9028387623581853	14	4.47214	ellipse	5.9869E-2	FALSE	48522	27	5
2.9762E-2	positive regulation of cellular metabolic process	39756	31325	1999	1.5263307061927762	14	4.47214	ellipse	1.0226E-2	FALSE	31325	27	5
2.9923E-2	positive regulation of macromolecule metabolic process	39756	10604	2006	1.5239967108669537	14	4.47214	ellipse	1.0373E-2	FALSE	10604	27	5
1.1485E-2	peptidyl-lysine trimethylation	39756	18023	5	1.93988	14	2	ellipse	3.3913E-3	FALSE	18023	27	1
5.7360E-2	positive regulation of metabolic process	39756	9893	2455	1.2413921575051492	14	4.47214	ellipse	2.3107E-2	FALSE	9893	27	5
9.7057E-3	positive regulation of tetrapyrrole metabolic process	39756	1901403	4	2.012974559771974	14	2	ellipse	2.7139E-3	FALSE	1901403	27	1
2.3670E-1	positive regulation of multicellular organismal process	39756	51240	217	0.625807	14	2	ellipse	1.3742E-1	FALSE	51240	27	1
3.3827E-3	negative regulation of cellular metabolic process	39756	31324	2342	2.4707369170565707	14	5.291502622129181	ellipse	7.6151E-4	FALSE	31324	27	7
2.7940E-2	outer mitochondrial membrane protein complex	39756	98799	14	1.5537799499223441	14	2	ellipse	9.4677E-3	FALSE	98799	27	1
2.7940E-2	mitochondrial outer membrane translocase complex	39756	5742	14	1.5537799499223441	14	2	ellipse	9.4677E-3	FALSE	5742	27	1
8.7200E-1	response to organic substance	39756	10033	5831	0.0594853	14	3.4641016151377544	ellipse	7.7901E-1	FALSE	10033	27	3
5.2573E-2	response to organonitrogen compound	39756	10243	859	1.2792340252283627	14	3.4641016151377544	ellipse	1.9993E-2	FALSE	10243	27	3
1.6487E-5	regulation of cellular process	39756	50794	19766	4.782859173191306	14	10	ellipse	2.4613E-6	FALSE	50794	27	25
5.0777E-1	regulation of cellular response to stress	39756	80135	715	0.2943355751458497	14	2	ellipse	3.8748E-1	FALSE	80135	27	1
6.6925E-3	positive regulation of DNA-templated transcription	39756	45893	1315	2.174408731613242	14	4.47214	ellipse	1.7286E-3	FALSE	45893	27	5
9.5952E-2	mitochondrial outer membrane	39756	5741	66	1.0179450487174098	14	2	ellipse	4.3883E-2	FALSE	5741	27	1
9.9992E-1	response to stimulus	39756	50896	22058	3.305964443921934E-5	14	5.291502622129181	ellipse	9.9955E-1	FALSE	50896	27	7
4.6207E-1	response to abiotic stimulus	39756	9628	5648	0.3352881620124032	14	4.47214	ellipse	3.3615E-1	FALSE	9628	27	5
8.3724E-10	small molecule metabolic process	39756	44281	7583	9.077150210981191	14	9.16515	ellipse	6.7455E-11	FALSE	44281	27	21
5.0172E-39	one-carbon metabolic process	39756	6730	190	38.2995	14	8.94427	ellipse	1.1889E-41	FALSE	6730	27	20
7.3771E-1	response to oxygen-containing compound	39756	1901700	4732	0.13211565855400906	14	3.4641016151377544	ellipse	6.3904E-1	FALSE	1901700	27	3
4.2011E-2	response to chitin	39756	10200	771	1.3766377959481142	14	3.4641016151377544	ellipse	1.5032E-2	FALSE	10200	27	3
4.8766E-3	negative regulation of macromolecule metabolic process	39756	10605	2522	2.31188	14	5.291502622129181	ellipse	1.1787E-3	FALSE	10605	27	7
1.1237E-1	regulation of photoperiodism, flowering	39756	2000028	78	0.9493321468008339	14	2	ellipse	5.1660E-2	FALSE	2000028	27	1
8.0909E-2	protein methylation	39756	6479	54	1.092000523015569	14	2	ellipse	3.6045E-2	FALSE	6479	27	1
9.8341E-11	regulation of cellular biosynthetic process	39756	31326	8790	10.00726458034444	14	9.591663046625438	ellipse	5.5929E-12	FALSE	31326	27	23
4.1813E-1	multicellular organism development	39756	7275	12059	0.3786914230359895	14	6.324555320336759	ellipse	2.8536E-1	FALSE	7275	27	10
9.0707E-3	negative regulation of RNA biosynthetic process	39756	1902679	851	2.042360858332241	14	4	ellipse	2.4719E-3	FALSE	1902679	27	4
6.8239E-1	regulation of response to stress	39756	80134	1242	0.16596619705752347	14	2	ellipse	5.7567E-1	FALSE	80134	27	1
7.7408E-3	positive regulation of chlorophyll biosynthetic process	39756	1902326	3	2.111212255324791	14	2	ellipse	2.0361E-3	FALSE	1902326	27	1
3.6332E-2	myosin binding	39756	17022	19	1.4397138257773168	14	2	ellipse	1.2828E-2	FALSE	17022	27	1
5.1795E-2	regulation of DNA metabolic process	39756	51052	316	1.2857098476125537	14	2.8284271247461903	ellipse	1.9393E-2	FALSE	51052	27	2
6.1783E-13	chromatin remodeling	39756	6338	990	12.209133517289791	14	7.211102550927978	ellipse	1.9033E-14	FALSE	6338	27	13
5.5698E-2	regulation of chlorophyll metabolic process	39756	90056	32	1.2541611947769717	14	2	ellipse	2.1514E-2	FALSE	90056	27	1
4.6078E-5	DNA methylation-dependent heterochromatin formation	39756	6346	187	4.336510003165743	14	4	ellipse	7.6432E-6	FALSE	6346	27	4
5.3552E-3	histone H3K27 methyltransferase activity	39756	46976	2	2.271222287595596	14	2	ellipse	1.3578E-3	FALSE	46976	27	1
1.3121E-11	regulation of cellular metabolic process	39756	31323	10488	10.882045297600161	14	10	ellipse	6.5292E-13	FALSE	31323	27	25
5.0422E-9	regulation of primary metabolic process	39756	80090	9575	8.297376383205199	14	9.38083	ellipse	5.3768E-10	FALSE	80090	27	22
1.8381E-3	negative regulation of cellular biosynthetic process	39756	31327	2085	2.735624467415214	14	5.291502622129181	ellipse	3.7895E-4	FALSE	31327	27	7
3.9902E-3	mitotic cell cycle	39756	278	651	2.3990000109211995	14	4	ellipse	9.2665E-4	FALSE	278	27	4
1.8214E-2	positive regulation of cellular biosynthetic process	39756	31328	1729	1.7395917825689924	14	4.47214	ellipse	5.6110E-3	FALSE	31328	27	5
9.9145E-1	response to chemical	39756	42221	9160	0.00372831	14	3.4641016151377544	ellipse	9.6561E-1	FALSE	42221	27	3
1.6956E-1	phosphatidylinositol binding	39756	35091	136	0.7706664855068381	14	2	ellipse	8.8398E-2	FALSE	35091	27	1
6.1839E-2	phosphatidylinositol phosphate binding	39756	1901981	38	1.2087388146794207	14	2	ellipse	2.5498E-2	FALSE	1901981	27	1
3.0556E-9	metal ion binding	39756	46872	6202	8.514896852250589	14	8.717797887081348	ellipse	2.8239E-10	FALSE	46872	27	19
4.0012E-3	nuclear chromosome segregation	39756	98813	285	2.397807062366596	14	3.4641016151377544	ellipse	9.3868E-4	FALSE	98813	27	3
1.5157E-5	protein deneddylation	39756	338	137	4.819394047307888	14	4	ellipse	2.2268E-6	FALSE	338	27	4
3.7683E-1	macromolecule methylation	39756	43414	423	0.42385584068377696	14	2	ellipse	2.5092E-1	FALSE	43414	27	1
1.3665E-2	nucleic acid biosynthetic process	39756	141187	5958	1.864397855821855	14	6.324555320336759	ellipse	4.1124E-3	FALSE	141187	27	10
1.1485E-2	RNA biosynthetic process	39756	32774	5808	1.93988	14	6.324555320336759	ellipse	3.4019E-3	FALSE	32774	27	10
4.0783E-9	cation binding	39756	43169	6331	8.389516506503712	14	8.717797887081348	ellipse	4.0590E-10	FALSE	43169	27	19
3.3349E-8	organic cyclic compound metabolic process	39756	1901360	16962	7.476913948764261	14	10.198039027185569	ellipse	3.7933E-9	FALSE	1901360	27	26
6.4550E-2	cellular_component	39756	5575	32355	1.1901044244678065	14	10.198039027185569	ellipse	2.7533E-2	FALSE	5575	27	26
3.0817E-3	cellular metabolic process	39756	44237	27594	2.511209415358731	14	10.198039027185569	ellipse	6.7206E-4	FALSE	44237	27	26
6.1457E-10	protein methyltransferase activity	39756	8276	96	9.211425913475727	14	4.898979485566356	ellipse	4.8059E-11	FALSE	8276	27	6
7.2321E-17	organelle organization	39756	6996	6157	16.140732753441753	14	10	ellipse	1.3710E-18	FALSE	6996	27	25
1.3668E-1	response to nitrogen compound	39756	1901698	1391	0.8642812064616883	14	3.4641016151377544	ellipse	6.7047E-2	FALSE	1901698	27	3
4.6727E-9	epigenetic regulation of gene expression	39756	40029	691	8.330427673299484	14	6	ellipse	4.8721E-10	FALSE	40029	27	9
1.4942E-9	cellular component organization	39756	16043	13038	8.825596343741044	14	10	ellipse	1.2747E-10	FALSE	16043	27	25
6.0374E-1	methylation	39756	32259	989	0.219147	14	2	ellipse	4.9358E-1	FALSE	32259	27	1
9.1512E-1	cytoplasm	39756	5737	17725	0.0385216	14	6.324555320336759	ellipse	8.3705E-1	FALSE	5737	27	10
6.0915E-9	macromolecule biosynthetic process	39756	9059	13964	8.215275187352855	14	10	ellipse	6.6400E-10	FALSE	9059	27	25
6.6372E-4	chromosome segregation	39756	7059	385	3.17801	14	4	ellipse	1.2740E-4	FALSE	7059	27	4
1.0736E-30	chromatin organization	39756	6325	1623	29.969177454487046	14	10	ellipse	5.0879E-33	FALSE	6325	27	25
4.3821E-1	regulation of multicellular organismal process	39756	51239	1642	0.3583139688267897	14	2.8284271247461903	ellipse	3.0737E-1	FALSE	51239	27	2
3.4259E-3	nuclear division	39756	280	622	2.465225932702696	14	4	ellipse	7.8234E-4	FALSE	280	27	4
3.5115E-9	nucleobase-containing compound metabolic process	39756	6139	15426	8.454507472163945	14	10.198039027185569	ellipse	3.4116E-10	FALSE	6139	27	26
2.4703E-2	regulation of DNA replication	39756	6275	200	1.6072439794829427	14	2.8284271247461903	ellipse	8.1369E-3	FALSE	6275	27	2
9.0791E-3	DNA-templated transcription	39756	6351	5574	2.041955206446006	14	6.324555320336759	ellipse	2.4957E-3	FALSE	6351	27	10
1.3172E-12	chromosomal region	39756	98687	243	11.880333846048968	14	6	ellipse	4.3700E-14	FALSE	98687	27	9
1.3355E-14	chromosome, centromeric region	39756	775	140	13.874357809703707	14	6	ellipse	2.8482E-16	FALSE	775	27	9
9.9238E-3	DNA-templated DNA replication	39756	6261	418	2.0033224575129776	14	3.4641016151377544	ellipse	2.7984E-3	FALSE	6261	27	3
5.0699E-3	organelle fission	39756	48285	704	2.2950028647346743	14	4	ellipse	1.2374E-3	FALSE	48285	27	4
1.9639E-2	double-stranded methylated DNA binding	39756	10385	9	1.7068911961489766	14	2	ellipse	6.0963E-3	FALSE	10385	27	1
2.3155E-5	protein deubiquitination	39756	16579	156	4.63536	14	4	ellipse	3.7311E-6	FALSE	16579	27	4
6.3313E-5	ion binding	39756	43167	11572	4.198509924357428	14	8.717797887081348	ellipse	1.0952E-5	FALSE	43167	27	19
6.8476E-3	response to red or far red light	39756	9639	778	2.1644616093739497	14	4	ellipse	1.7849E-3	FALSE	9639	27	4
4.5845E-9	cellular component organization or biogenesis	39756	71840	13761	8.338711004127182	14	10	ellipse	4.6714E-10	FALSE	71840	27	25
1.0103E-10	nucleus	39756	5634	11489	9.995566792385393	14	10	ellipse	5.9850E-12	FALSE	5634	27	25
5.1934E-1	transferase activity	39756	16740	8932	0.2845498434366964	14	5.291502622129181	ellipse	4.0489E-1	FALSE	16740	27	7
5.3552E-3	phosphatidylinositol-5-phosphate binding	39756	10314	2	2.271222287595596	14	2	ellipse	1.3578E-3	FALSE	10314	27	1
1.0174E-3	sequence-specific DNA binding	39756	43565	1308	2.9925265167696256	14	4.898979485566356	ellipse	2.0492E-4	FALSE	43565	27	6
3.2200E-9	methyl-CpG binding	39756	8327	16	8.492145813665225	14	4	ellipse	3.0521E-10	FALSE	8327	27	4
3.0817E-3	regulation of DNA damage response, signal transduction by p53 class mediator	39756	43516	1	2.511209415358731	14	2	ellipse	6.7914E-4	FALSE	43516	27	1
4.2884E-1	peptidyl-amino acid modification	39756	18193	519	0.3677044901082004	14	2	ellipse	2.9877E-1	FALSE	18193	27	1
9.9858E-1	catalytic activity	39756	3824	20473	6.187735062633535E-4	14	6	ellipse	9.8201E-1	FALSE	3824	27	9
2.1933E-10	gene expression	39756	10467	11918	9.658908389922495	14	10	ellipse	1.4552E-11	FALSE	10467	27	25
8.0909E-2	protein alkylation	39756	8213	54	1.092000523015569	14	2	ellipse	3.6045E-2	FALSE	8213	27	1

## Sheet: go_full
adjustedPValue_SET_go_full	description_SET_go_full	N_SET_go_full	name	nn_SET_go_full	nodeFillColor_SET_go_full	nodeFontSize_SET_go_full	nodeSize_SET_go_full	nodeType_SET_go_full	pValue_SET_go_full	selected	shared name	X_SET_go_full	xx_SET_go_full
8.3578E-1	macromolecular complex subunit organization	39756	43933	1950	0.0779058	14	2	ellipse	7.4292E-1	FALSE	43933	27	1
7.9230E-1	macromolecular complex assembly	39756	65003	1729	0.10111023649666367	14	2	ellipse	6.9909E-1	FALSE	65003	27	1
1.3041E-2	myosin filament assembly	39756	31034	7	1.8846966993929557	14	2	ellipse	4.7447E-3	FALSE	31034	27	1
8.1417E-3	striated muscle myosin thick filament assembly	39756	71688	4	2.0892837487078597	14	2	ellipse	2.7139E-3	FALSE	71688	27	1
3.2766E-38	histone modification	39756	16570	874	37.484581495941036	14	10	ellipse	8.5662E-40	FALSE	16570	27	25
1.7053E-45	histone methylation	39756	16571	443	44.76818721559557	14	10	ellipse	2.6007E-47	FALSE	16571	27	25
2.6418E-37	macromolecule methylation	39756	43414	955	36.57809526069473	14	10	ellipse	8.0579E-39	FALSE	43414	27	25
1.1595E-4	DNA methylation	39756	6306	241	3.9357272739569447	14	4	ellipse	2.0714E-5	FALSE	6306	27	4
2.3369E-3	biological regulation	39756	65007	27416	2.6313569212834285	14	10.198039027185569	ellipse	5.7532E-4	FALSE	65007	27	26
3.4058E-5	regulation of biological process	39756	50789	22705	4.467777464911259	14	10.198039027185569	ellipse	5.7135E-6	FALSE	50789	27	26
7.7822E-3	meiosis	39756	7126	401	2.1088948301043446	14	3.4641016151377544	ellipse	2.4889E-3	FALSE	7126	27	3
4.1010E-4	meiotic chromosome segregation	39756	45132	125	3.3871091649173364	14	3.4641016151377544	ellipse	8.3986E-5	FALSE	45132	27	3
2.4778E-2	cellular metabolic process	39756	44237	33529	1.6059289045354967	14	10.392304845413264	ellipse	1.0041E-2	FALSE	44237	27	27
1.1925E-7	cellular nitrogen compound metabolic process	39756	34641	17937	6.923547628585728	14	10.198039027185569	ellipse	1.5588E-8	FALSE	34641	27	26
1.3099E-1	cellular component assembly involved in morphogenesis	39756	10927	107	0.8827605192696952	14	2	ellipse	7.0204E-2	FALSE	10927	27	1
8.1417E-3	myofibril assembly	39756	30239	4	2.0892837487078597	14	2	ellipse	2.7139E-3	FALSE	30239	27	1
2.7128E-12	regulation of metabolic process	39756	19222	11555	11.566577698865585	14	10.198039027185569	ellipse	2.1277E-13	FALSE	19222	27	26
3.3040E-3	cell cycle phase	39756	22403	1129	2.480956162883566	14	4.47214	ellipse	8.7820E-4	FALSE	22403	27	5
5.5673E-2	cell	39756	5623	32290	1.2543575092316759	14	10.198039027185569	ellipse	2.6320E-2	FALSE	5623	27	26
5.5673E-2	cell part	39756	44464	32290	1.2543575092316759	14	10.198039027185569	ellipse	2.6320E-2	FALSE	44464	27	26
5.8341E-1	tissue development	39756	9888	2331	0.23402844282260649	14	2.8284271247461903	ellipse	4.7537E-1	FALSE	9888	27	2
5.4689E-2	muscle tissue development	39756	60537	38	1.2621031051704246	14	2	ellipse	2.5498E-2	FALSE	60537	27	1
4.3602E-1	regulation of response to stimulus	39756	48583	1696	0.36049489032881044	14	2.8284271247461903	ellipse	3.2108E-1	FALSE	48583	27	2
7.0854E-2	regulation of long-day photoperiodism, flowering	39756	48586	52	1.1496326488502284	14	2	ellipse	3.4733E-2	FALSE	48586	27	1
8.1928E-3	M phase	39756	279	878	2.086570294905492	14	4	ellipse	2.7666E-3	FALSE	279	27	4
8.6031E-37	methyltransferase activity	39756	8168	790	36.06534627483657	14	9.797958971132712	ellipse	2.8115E-38	FALSE	8168	27	24
5.0922E-50	N-methyltransferase activity	39756	8170	166	49.293093860853304	14	9.591663046625438	ellipse	6.6565E-52	FALSE	8170	27	23
5.5782E-1	cellular process	39756	9987	38589	0.2535083966826297	14	10.392304845413264	ellipse	4.4723E-1	FALSE	9987	27	27
4.1190E-1	actin filament-based process	39756	30029	521	0.3852032533674041	14	2	ellipse	2.9973E-1	FALSE	30029	27	1
1.1129E-2	positive regulation of cellular biosynthetic process	39756	31328	1587	1.9535251859966365	14	4.47214	ellipse	3.9038E-3	FALSE	31328	27	5
4.5626E-3	positive regulation of transcription	39756	45941	1229	2.340787240462224	14	4.47214	ellipse	1.2823E-3	FALSE	45941	27	5
4.5614E-13	cellular macromolecule biosynthetic process	39756	34645	10730	12.34090398160924	14	10.198039027185569	ellipse	3.1800E-14	FALSE	34645	27	26
7.7822E-3	transcription	39756	6350	5578	2.1088948301043446	14	6.324555320336759	ellipse	2.5093E-3	FALSE	6350	27	10
1.7721E-5	organelle	39756	43226	22080	4.751508621170295	14	10.198039027185569	ellipse	2.8570E-6	FALSE	43226	27	26
6.4571E-6	membrane-bounded organelle	39756	43227	21168	5.189961326207421	14	10.198039027185569	ellipse	9.9881E-7	FALSE	43227	27	26
1.7635E-2	meiotic cell cycle	39756	51321	575	1.7536266467593402	14	3.4641016151377544	ellipse	6.8004E-3	FALSE	51321	27	3
1.0442E-2	M phase of meiotic cell cycle	39756	51327	459	1.9812314561434354	14	3.4641016151377544	ellipse	3.6398E-3	FALSE	51327	27	3
1.6385E-4	intracellular part	39756	44424	24305	3.7855586199647875	14	10.198039027185569	ellipse	3.0699E-5	FALSE	44424	27	26
2.1828E-1	organelle outer membrane	39756	31968	213	0.6609823755113716	14	2	ellipse	1.3506E-1	FALSE	31968	27	1
4.6506E-1	regulation of multicellular organismal process	39756	51239	1817	0.33248805357081884	14	2.8284271247461903	ellipse	3.5158E-1	FALSE	51239	27	2
2.0061E-1	regulation of post-embryonic development	39756	48580	873	0.6976443643421797	14	2.8284271247461903	ellipse	1.1801E-1	FALSE	48580	27	2
3.2156E-2	regulation of macromolecule biosynthetic process	39756	10556	7033	1.492731839811478	14	6.324555320336759	ellipse	1.3451E-2	FALSE	10556	27	10
4.4333E-2	regulation of transcription	39756	45449	6316	1.3532775207196945	14	6	ellipse	1.9703E-2	FALSE	45449	27	9
1.3092E-3	interphase	39756	51325	193	2.882985265340375	14	3.4641016151377544	ellipse	3.0235E-4	FALSE	51325	27	3
2.5942E-4	G2 phase	39756	51319	106	3.585998215988217	14	3.4641016151377544	ellipse	5.1432E-5	FALSE	51319	27	3
4.3532E-3	post-embryonic development	39756	9791	4160	2.361196310509285	14	6	ellipse	1.2045E-3	FALSE	9791	27	9
7.7228E-4	photomorphogenesis	39756	9640	414	3.112224819985754	14	4	ellipse	1.6825E-4	FALSE	9640	27	4
1.6683E-2	cell cycle process	39756	22402	1784	1.7777302432846276	14	4.47214	ellipse	6.3969E-3	FALSE	22402	27	5
9.5724E-56	lysine N-methyltransferase activity	39756	16278	97	55.018979088859545	14	9.591663046625438	ellipse	8.3420E-58	FALSE	16278	27	23
1.5990E-2	muscle cell development	39756	55001	9	1.7961577146039192	14	2	ellipse	6.0963E-3	FALSE	55001	27	1
4.6167E-3	cardiac muscle cell development	39756	55013	2	2.3356720438298053	14	2	ellipse	1.3578E-3	FALSE	55013	27	1
5.1763E-3	negative regulation of biosynthetic process	39756	9890	1284	2.285976812707647	14	4.47214	ellipse	1.5563E-3	FALSE	9890	27	5
3.2918E-3	negative regulation of macromolecule biosynthetic process	39756	10558	1126	2.4825637814733095	14	4.47214	ellipse	8.6778E-4	FALSE	10558	27	5
1.0234E-1	reproductive structure development	39756	48608	3045	0.9899648031041774	14	4.47214	ellipse	5.1503E-2	FALSE	48608	27	5
4.4493E-2	vegetative to reproductive phase transition of meristem	39756	10228	857	1.3517122364418566	14	3.4641016151377544	ellipse	1.9871E-2	FALSE	10228	27	3
2.9987E-2	negative regulation of metabolic process	39756	9892	2097	1.523070558182853	14	4.47214	ellipse	1.2413E-2	FALSE	9892	27	5
4.8311E-3	negative regulation of nitrogen compound metabolic process	39756	51172	1262	2.3159582665175082	14	4.47214	ellipse	1.4419E-3	FALSE	51172	27	5
4.0098E-11	non-membrane-bounded organelle	39756	43228	4143	10.396878991036889	14	8.48528	ellipse	3.7564E-12	FALSE	43228	27	18
2.3946E-2	organelle part	39756	44422	10175	1.6207749007523153	14	7.211102550927978	ellipse	9.5469E-3	FALSE	44422	27	13
2.3844E-2	intracellular organelle part	39756	44446	10151	1.622616828219079	14	7.211102550927978	ellipse	9.3507E-3	FALSE	44446	27	13
3.5093E-4	protein binding	39756	5515	4388	3.4547800224855236	14	6.63325	ellipse	7.0339E-5	FALSE	5515	27	11
1.1456E-2	p53 binding	39756	2039	6	1.9409726489984953	14	2	ellipse	4.0682E-3	FALSE	2039	27	1
2.3291E-57	histone-lysine N-methyltransferase activity	39756	18024	80	56.632813452785996	14	9.591663046625438	ellipse	5.0743E-60	FALSE	18024	27	23
3.7799E-6	histone methyltransferase activity (H3-K4 specific)	39756	42800	24	5.4225139717631095	14	3.4641016151377544	ellipse	5.5999E-7	FALSE	42800	27	3
7.5199E-1	anatomical structure morphogenesis	39756	9653	4854	0.12378823774011782	14	3.4641016151377544	ellipse	6.5697E-1	FALSE	9653	27	3
7.3865E-1	cellular component morphogenesis	39756	32989	1484	0.13156222860094044	14	2	ellipse	6.4209E-1	FALSE	32989	27	1
9.4811E-1	cytoplasmic part	39756	44444	15636	0.023142547013237855	14	5.656854249492381	ellipse	8.9234E-1	FALSE	44444	27	8
2.0706E-1	mitochondrial part	39756	44429	900	0.6838968315795305	14	2.8284271247461903	ellipse	1.2406E-1	FALSE	44429	27	2
1.1456E-2	cardiac cell differentiation	39756	35051	6	1.9409726489984953	14	2	ellipse	4.0682E-3	FALSE	35051	27	1
4.6167E-3	cardiac cell development	39756	55006	2	2.3356720438298053	14	2	ellipse	1.3578E-3	FALSE	55006	27	1
1.5744E-6	maintenance of DNA methylation	39756	10216	18	5.8028894050681155	14	3.4641016151377544	ellipse	2.2638E-7	FALSE	10216	27	3
5.8703E-3	muscle structure development	39756	61061	92	2.231339045847653	14	2.8284271247461903	ellipse	1.7905E-3	FALSE	61061	27	2
2.9349E-3	muscle organ development	39756	7517	60	2.5324050789547083	14	2.8284271247461903	ellipse	7.6730E-4	FALSE	7517	27	2
1.6808E-3	gene silencing	39756	16458	521	2.7744922876768596	14	4	ellipse	4.0280E-4	FALSE	16458	27	4
1.4682E-3	gene silencing by RNA	39756	31047	499	2.8332281863247744	14	4	ellipse	3.4225E-4	FALSE	31047	27	4
4.9564E-1	anatomical structure development	39756	48856	10219	0.304836	14	5.656854249492381	ellipse	3.8982E-1	FALSE	48856	27	8
2.0836E-42	S-adenosylmethionine-dependent methyltransferase activity	39756	8757	352	41.68118019574134	14	9.591663046625438	ellipse	4.9934E-44	FALSE	8757	27	23
1.5990E-2	[ribulose-bisphosphate carboxylase]-lysine N-methyltransferase activity	39756	30785	9	1.7961577146039192	14	2	ellipse	6.0963E-3	FALSE	30785	27	1
2.9671E-1	positive regulation of response to stimulus	39756	48584	329	0.5276705077073849	14	2	ellipse	2.0104E-1	FALSE	48584	27	1
2.5833E-2	developmental process	39756	32502	17001	1.5878212441640496	14	8.48528	ellipse	1.0525E-2	FALSE	32502	27	18
9.9373E-1	cellular developmental process	39756	48869	4739	0.00273325	14	2	ellipse	9.6756E-1	FALSE	48869	27	1
3.8097E-15	regulation of macromolecule metabolic process	39756	60255	8837	14.419110257178396	14	10.198039027185569	ellipse	2.1580E-16	FALSE	60255	27	26
9.9988E-1	biological_process	39756	8150	39743	5.1549215381624784E-5	14	10.392304845413264	ellipse	9.9121E-1	FALSE	8150	27	27
2.8064E-10	cellular component organization	39756	16043	12279	9.55185	14	10	ellipse	2.9960E-11	FALSE	16043	27	25
8.1417E-3	cardiac muscle cell differentiation	39756	55007	4	2.0892837487078597	14	2	ellipse	2.7139E-3	FALSE	55007	27	1
1.0934E-3	negative regulation of transcription	39756	16481	855	2.961208523746751	14	4.47214	ellipse	2.4775E-4	FALSE	16481	27	5
3.6840E-3	negative regulation of nucleobase, nucleoside, nucleotide and nucleic acid metabolic process	39756	45934	1161	2.4336845195163326	14	4.47214	ellipse	9.9523E-4	FALSE	45934	27	5
1.7105E-3	negative regulation of RNA metabolic process	39756	51253	956	2.7668727142781897	14	4.47214	ellipse	4.1365E-4	FALSE	51253	27	5
6.0615E-1	nucleotide binding	39756	166	6768	0.21742086627913357	14	4.47214	ellipse	4.9654E-1	FALSE	166	27	5
2.0271E-10	methyl-CpNpG binding	39756	10428	9	9.69312	14	4	ellipse	2.1199E-11	FALSE	10428	27	4
3.3239E-11	regulation of cellular biosynthetic process	39756	31326	7435	10.478345752940399	14	9.38083	ellipse	2.8243E-12	FALSE	31326	27	22
2.4236E-2	regulation of DNA replication	39756	6275	220	1.6155332001268536	14	2.8284271247461903	ellipse	9.7685E-3	FALSE	6275	27	2
2.0271E-10	methyl-CpNpN binding	39756	10429	9	9.69312	14	4	ellipse	2.1199E-11	FALSE	10429	27	4
9.9988E-1	membrane	39756	16020	22627	5.1549215381624784E-5	14	6.324555320336759	ellipse	9.8848E-1	FALSE	16020	27	10
2.2511E-1	outer membrane	39756	19867	221	0.6476097462256246	14	2	ellipse	1.3977E-1	FALSE	19867	27	1
2.1547E-4	regulation of nitrogen compound metabolic process	39756	51171	7861	3.6666092243553035	14	7.745966692414834	ellipse	4.1311E-5	FALSE	51171	27	15
4.3269E-2	regulation of transcription, DNA-dependent	39756	6355	6286	1.3638211597946195	14	6	ellipse	1.9136E-2	FALSE	6355	27	9
6.8246E-12	transition metal ion binding	39756	46914	4382	11.165921114276106	14	8.717797887081348	ellipse	5.6500E-13	FALSE	46914	27	19
2.5470E-13	zinc ion binding	39756	8270	3024	12.593969530461134	14	8.48528	ellipse	1.6647E-14	FALSE	8270	27	18
6.4989E-2	cellular_component	39756	5575	32554	1.187161531043214	14	10.198039027185569	ellipse	3.1574E-2	FALSE	5575	27	26
3.8097E-15	protein modification process	39756	6464	7555	14.419110257178396	14	10	ellipse	2.1252E-16	FALSE	6464	27	25
1.4195E-1	peptidyl-amino acid modification	39756	18193	681	0.8478608584514411	14	2.8284271247461903	ellipse	7.7625E-2	FALSE	18193	27	2
1.0934E-3	peptidyl-lysine modification	39756	18205	34	2.961208523746751	14	2.8284271247461903	ellipse	2.4586E-4	FALSE	18205	27	2
5.3258E-4	peptidyl-lysine methylation	39756	18022	23	3.2736184614995634	14	2.8284271247461903	ellipse	1.1139E-4	FALSE	18022	27	2
8.5254E-1	organelle envelope	39756	31967	2066	0.0692868	14	2	ellipse	7.6340E-1	FALSE	31967	27	1
4.8311E-3	negative regulation of biological process	39756	48519	4264	2.3159582665175082	14	6	ellipse	1.4372E-3	FALSE	48519	27	9
7.0854E-2	negative regulation of cellular process	39756	48523	2733	1.1496326488502284	14	4.47214	ellipse	3.4703E-2	FALSE	48523	27	5
3.4675E-1	actin cytoskeleton organization	39756	30036	414	0.45997852638815917	14	2	ellipse	2.4628E-1	FALSE	30036	27	1
1.3367E-16	post-translational protein modification	39756	43687	6577	15.873958281603757	14	10	ellipse	6.9894E-18	FALSE	43687	27	25
1.6979E-5	intracellular organelle	39756	43229	22030	4.7700838851854686	14	10.198039027185569	ellipse	2.7004E-6	FALSE	43229	27	26
6.4571E-6	intracellular membrane-bounded organelle	39756	43231	21163	5.189961326207421	14	10.198039027185569	ellipse	9.9294E-7	FALSE	43231	27	26
2.9349E-3	mitotic cell cycle	39756	278	618	2.5324050789547083	14	4	ellipse	7.6378E-4	FALSE	278	27	4
1.1128E-3	interphase of mitotic cell cycle	39756	51329	182	2.953578737025849	14	3.4641016151377544	ellipse	2.5456E-4	FALSE	51329	27	3
5.9555E-10	regulation of gene expression	39756	10468	7568	9.225079625050986	14	9.16515	ellipse	6.4875E-11	FALSE	10468	27	21
6.2243E-3	positive regulation of gene expression	39756	10628	1351	2.2059126036905985	14	4.47214	ellipse	1.9461E-3	FALSE	10628	27	5
7.9230E-1	mitochondrion	39756	5739	3469	0.10111023649666367	14	2.8284271247461903	ellipse	6.9571E-1	FALSE	5739	27	2
1.0934E-3	negative regulation of transcription, DNA-dependent	39756	45892	855	2.961208523746751	14	4.47214	ellipse	2.4775E-4	FALSE	45892	27	5
9.7286E-1	organelle membrane	39756	31090	3785	0.011947853163180816	14	2	ellipse	9.3294E-1	FALSE	31090	27	1
8.1417E-3	positive regulation of nucleobase, nucleoside, nucleotide and nucleic acid metabolic process	39756	45935	1452	2.0892837487078597	14	4.47214	ellipse	2.6638E-3	FALSE	45935	27	5
1.3932E-1	metabolic process	39756	8152	36136	0.8560019320708321	14	10.392304845413264	ellipse	7.5880E-2	FALSE	8152	27	27
3.0084E-7	nitrogen compound metabolic process	39756	6807	18655	6.521657306117063	14	10.198039027185569	ellipse	4.1948E-8	FALSE	6807	27	26
1.5670E-4	regulation of nucleobase, nucleoside, nucleotide and nucleic acid metabolic process	39756	19219	7625	3.8049334715434076	14	7.745966692414834	ellipse	2.8336E-5	FALSE	19219	27	15
3.6412E-1	cellular component biogenesis	39756	44085	3845	0.43875413963645743	14	4	ellipse	2.6179E-1	FALSE	44085	27	4
6.6269E-1	protein complex biogenesis	39756	70271	1163	0.17868898316848866	14	2	ellipse	5.5152E-1	FALSE	70271	27	1
3.1576E-1	anatomical structure formation involved in morphogenesis	39756	48646	2394	0.5006444046377201	14	3.4641016151377544	ellipse	2.2014E-1	FALSE	48646	27	3
9.5724E-56	protein-lysine N-methyltransferase activity	39756	16279	97	55.018979088859545	14	9.591663046625438	ellipse	8.3420E-58	FALSE	16279	27	23
4.6745E-17	organelle organization	39756	6996	6292	16.33026391481719	14	10	ellipse	2.3423E-18	FALSE	6996	27	25
6.6269E-1	protein complex assembly	39756	6461	1163	0.17868898316848866	14	2	ellipse	5.5152E-1	FALSE	6461	27	1
4.0098E-11	intracellular non-membrane-bounded organelle	39756	43232	4143	10.396878991036889	14	8.48528	ellipse	3.7564E-12	FALSE	43232	27	18
1.5112E-3	chromatin silencing	39756	6342	204	2.82068	14	3.4641016151377544	ellipse	3.5558E-4	FALSE	6342	27	3
4.1010E-4	chromatin silencing by small RNA	39756	31048	125	3.3871091649173364	14	3.4641016151377544	ellipse	8.3986E-5	FALSE	31048	27	3
8.1549E-3	negative regulation of cellular metabolic process	39756	31324	1461	2.0885835834479294	14	4.47214	ellipse	2.7361E-3	FALSE	31324	27	5
2.6418E-3	cardiac myofibril assembly	39756	55003	1	2.578108239535334	14	2	ellipse	6.7914E-4	FALSE	55003	27	1
7.0873E-1	cellular macromolecular complex assembly	39756	34622	1345	0.149521	14	2	ellipse	6.0527E-1	FALSE	34622	27	1
2.9131E-2	chromatin remodeling	39756	6338	245	1.535650846927496	14	2.8284271247461903	ellipse	1.1995E-2	FALSE	6338	27	2
1.5876E-2	heterochromatin formation	39756	31507	169	1.7992546961767766	14	2.8284271247461903	ellipse	5.8801E-3	FALSE	31507	27	2
9.5285E-13	small molecule metabolic process	39756	44281	9562	12.020976648416633	14	10	ellipse	6.8505E-14	FALSE	44281	27	25
1.1859E-31	one-carbon metabolic process	39756	6730	1624	30.925961524498298	14	10	ellipse	5.1672E-33	FALSE	6730	27	25
1.7682E-2	negative regulation of macromolecule metabolic process	39756	10605	1814	1.7524660015053701	14	4.47214	ellipse	6.8571E-3	FALSE	10605	27	5
3.0981E-44	protein amino acid methylation	39756	6479	503	43.508909836867176	14	10	ellipse	6.7496E-46	FALSE	6479	27	25
9.2925E-1	cytoplasm	39756	5737	18175	0.031869131917844726	14	6.324555320336759	ellipse	8.6446E-1	FALSE	5737	27	10
8.2372E-2	cytokinesis	39756	910	474	1.0842215399011106	14	2.8284271247461903	ellipse	4.0917E-2	FALSE	910	27	2
5.1102E-2	cell cycle cytokinesis	39756	33205	352	1.2915601035541695	14	2.8284271247461903	ellipse	2.3714E-2	FALSE	33205	27	2
4.7200E-1	regulation of signaling pathway	39756	35466	649	0.3260565872766516	14	2	ellipse	3.5889E-1	FALSE	35466	27	1
4.5949E-1	mitochondrial membrane	39756	31966	619	0.3377210116246074	14	2	ellipse	3.4547E-1	FALSE	31966	27	1
3.0981E-44	protein amino acid alkylation	39756	8213	503	43.508909836867176	14	10	ellipse	6.7496E-46	FALSE	8213	27	25
7.3003E-4	heart development	39756	7507	27	3.136660271626884	14	2.8284271247461903	ellipse	1.5428E-4	FALSE	7507	27	2
1.3041E-2	cardiac muscle tissue development	39756	48738	7	1.8846966993929557	14	2	ellipse	4.7447E-3	FALSE	48738	27	1
2.3877E-2	actomyosin structure organization	39756	31032	14	1.6220150658667696	14	2	ellipse	9.4677E-3	FALSE	31032	27	1
2.6418E-3	sarcomerogenesis	39756	48769	1	2.578108239535334	14	2	ellipse	6.7914E-4	FALSE	48769	27	1
9.5879E-1	cell differentiation	39756	30154	3371	0.0182767	14	2	ellipse	9.0866E-1	FALSE	30154	27	1
3.3996E-2	positive regulation of metabolic process	39756	9893	2175	1.4685714765013789	14	4.47214	ellipse	1.4369E-2	FALSE	9893	27	5
6.6067E-1	regulation of response to stress	39756	80134	1140	0.18001683812575087	14	2	ellipse	5.4425E-1	FALSE	80134	27	1
4.8915E-1	regulation of cellular response to stress	39756	80135	701	0.3105569420356718	14	2	ellipse	3.8152E-1	FALSE	80135	27	1
2.3117E-3	regulation of RNA metabolic process	39756	51252	6512	2.6360754814698533	14	6.928203230275509	ellipse	5.6407E-4	FALSE	51252	27	12
6.2978E-2	protein modification by small protein conjugation	39756	32446	1772	1.2008121101199432	14	4	ellipse	3.0460E-2	FALSE	32446	27	4
4.9113E-2	protein ubiquitination	39756	16567	1610	1.3088007481584585	14	4	ellipse	2.2363E-2	FALSE	16567	27	4
9.7078E-5	cellular macromolecule metabolic process	39756	44260	23724	4.0128805994908525	14	10.198039027185569	ellipse	1.6920E-5	FALSE	44260	27	26
5.4279E-1	cellular protein complex assembly	39756	43623	829	0.2653697927107643	14	2	ellipse	4.3399E-1	FALSE	43623	27	1
9.7999E-14	regulation of cellular metabolic process	39756	31323	10068	13.008778590448616	14	10.198039027185569	ellipse	6.1917E-15	FALSE	31323	27	26
1.6867E-9	regulation of primary metabolic process	39756	80090	9097	8.77296	14	9.38083	ellipse	1.8741E-10	FALSE	80090	27	22
2.6520E-1	reproductive process	39756	22414	4429	0.5764265813797497	14	4.47214	ellipse	1.7564E-1	FALSE	22414	27	5
7.9230E-1	cell development	39756	48468	1729	0.10111023649666367	14	2	ellipse	6.9909E-1	FALSE	48468	27	1
3.8117E-2	cell cycle	39756	7049	2253	1.4188794034329606	14	4.47214	ellipse	1.6526E-2	FALSE	7049	27	5
4.5322E-3	positive regulation of transcription, DNA-dependent	39756	45893	1225	2.343689620732155	14	4.47214	ellipse	1.2639E-3	FALSE	45893	27	5
1.3041E-2	myosin filament assembly or disassembly	39756	31033	7	1.8846966993929557	14	2	ellipse	4.7447E-3	FALSE	31033	27	1
1.7318E-8	chromosomal part	39756	44427	819	7.761514118970924	14	6	ellipse	2.1505E-9	FALSE	44427	27	9
3.6494E-1	chromatin	39756	785	447	0.4377804726818248	14	2	ellipse	2.6317E-1	FALSE	785	27	1
2.0064E-1	reproductive developmental process	39756	3006	3894	0.6975864775471375	14	4.47214	ellipse	1.1846E-1	FALSE	3006	27	5
7.4598E-1	cellular macromolecular complex subunit organization	39756	34621	1516	0.1272749035693011	14	2	ellipse	6.5009E-1	FALSE	34621	27	1
7.1969E-18	chromosome	39756	5694	1026	17.14285407690447	14	8	ellipse	3.4495E-19	FALSE	5694	27	16
2.1194E-1	multicellular organismal development	39756	7275	12850	0.6737834005584261	14	6.928203230275509	ellipse	1.2790E-1	FALSE	7275	27	12
4.4950E-1	system development	39756	48731	6969	0.34726630643912715	14	4.898979485566356	ellipse	3.3199E-1	FALSE	48731	27	6
2.6988E-13	macromolecule modification	39756	43412	9058	12.568836313362029	14	10	ellipse	1.8227E-14	FALSE	43412	27	25
9.9604E-1	membrane part	39756	44425	18501	0.00172232	14	5.656854249492381	ellipse	9.7651E-1	FALSE	44425	27	8
3.0247E-1	mitochondrial membrane part	39756	44455	341	0.519314	14	2	ellipse	2.0758E-1	FALSE	44455	27	1
2.3807E-7	regulation of cellular process	39756	50794	18471	6.623302266468175	14	10.198039027185569	ellipse	3.2676E-8	FALSE	50794	27	26
2.9670E-9	metal ion binding	39756	46872	6277	8.527686540685458	14	8.717797887081348	ellipse	3.4906E-10	FALSE	46872	27	19
3.3164E-3	negative regulation of cellular biosynthetic process	39756	31327	1132	2.4793347626435707	14	4.47214	ellipse	8.8871E-4	FALSE	31327	27	5
1.1528E-1	protein modification by small protein conjugation or removal	39756	70647	2201	0.9382380090348454	14	4	ellipse	5.9525E-2	FALSE	70647	27	4
5.3258E-4	protein modification by small protein removal	39756	70646	371	3.2736184614995634	14	4	ellipse	1.1050E-4	FALSE	70646	27	4
1.4196E-5	protein deneddylation	39756	338	137	4.847834619665315	14	4	ellipse	2.2268E-6	FALSE	338	27	4
1.5764E-4	skeletal muscle organ development	39756	60538	12	3.802340496722604	14	2.8284271247461903	ellipse	2.9192E-5	FALSE	60538	27	2
3.8954E-9	cation binding	39756	43169	6384	8.40945	14	8.717797887081348	ellipse	4.7005E-10	FALSE	43169	27	19
1.4101E-2	positive regulation of biosynthetic process	39756	9891	1695	1.8507454011530946	14	4.47214	ellipse	5.1612E-3	FALSE	9891	27	5
3.1785E-12	cellular protein metabolic process	39756	44267	10093	11.497783454144166	14	10	ellipse	2.5622E-13	FALSE	44267	27	25
4.0698E-1	response to abiotic stimulus	39756	9628	5357	0.39043161190654463	14	4.47214	ellipse	2.9526E-1	FALSE	9628	27	5
4.0863E-2	response to radiation	39756	9314	2298	1.3886670410016089	14	4.47214	ellipse	1.7865E-2	FALSE	9314	27	5
1.2008E-1	cytoskeleton organization	39756	7010	1351	0.9205334410517995	14	3.4641016151377544	ellipse	6.2525E-2	FALSE	7010	27	3
1.2548E-1	positive regulation of cellular process	39756	48522	3273	0.9014321999687736	14	4.47214	ellipse	6.6430E-2	FALSE	48522	27	5
5.6874E-28	chromosome organization	39756	51276	2282	27.245084627571096	14	10	ellipse	2.6021E-29	FALSE	51276	27	25
4.5325E-15	chromosome, centromeric region	39756	775	139	14.343658092782057	14	6	ellipse	2.6662E-16	FALSE	775	27	9
7.5035E-4	macromolecule metabolic process	39756	43170	26004	3.1247372675193037	14	10.198039027185569	ellipse	1.6021E-4	FALSE	43170	27	26
2.4236E-2	positive regulation of cellular metabolic process	39756	31325	1975	1.6155332001268536	14	4.47214	ellipse	9.7351E-3	FALSE	31325	27	5
1.4691E-2	positive regulation of macromolecule metabolic process	39756	10604	1714	1.832938399808531	14	4.47214	ellipse	5.4092E-3	FALSE	10604	27	5
5.9538E-3	positive regulation of RNA metabolic process	39756	51254	1332	2.2252041716258746	14	4.47214	ellipse	1.8290E-3	FALSE	51254	27	5
2.5259E-1	organ development	39756	48513	5523	0.5975914357372032	14	4.898979485566356	ellipse	1.6289E-1	FALSE	48513	27	6
4.8093E-1	mitochondrial envelope	39756	5740	673	0.31792031763278567	14	2	ellipse	3.6943E-1	FALSE	5740	27	1
1.3237E-1	cellular component assembly	39756	22607	2342	0.8781985839616926	14	4	ellipse	7.1522E-2	FALSE	22607	27	4
5.5673E-2	primary metabolic process	39756	44238	32282	1.2543575092316759	14	10.198039027185569	ellipse	2.6174E-2	FALSE	44238	27	26
1.9284E-9	nucleobase, nucleoside, nucleotide and nucleic acid metabolic process	39756	6139	15158	8.714807731608508	14	10.198039027185569	ellipse	2.1847E-10	FALSE	6139	27	26
4.0863E-2	molecular_function	39756	3674	34254	1.3886670410016089	14	10.392304845413264	ellipse	1.7894E-2	FALSE	3674	27	27
7.7822E-3	transcription, DNA-dependent	39756	6351	5576	2.1088948301043446	14	6.324555320336759	ellipse	2.5025E-3	FALSE	6351	27	10
3.5792E-11	nucleic acid metabolic process	39756	90304	12836	10.446214979558226	14	10.198039027185569	ellipse	3.1417E-12	FALSE	90304	27	26
7.2982E-7	RNA metabolic process	39756	16070	9858	6.136787169087038	14	8.94427	ellipse	1.0335E-7	FALSE	16070	27	20
9.5316E-3	RNA biosynthetic process	39756	32774	5780	2.0208320445670505	14	6.324555320336759	ellipse	3.2810E-3	FALSE	32774	27	10
4.8793E-2	regulation of DNA metabolic process	39756	51052	339	1.3116381642947657	14	2.8284271247461903	ellipse	2.2111E-2	FALSE	51052	27	2
5.7603E-2	muscle cell differentiation	39756	42692	41	1.2395578062982093	14	2	ellipse	2.7484E-2	FALSE	42692	27	1
1.8261E-1	double-stranded DNA binding	39756	3690	163	0.7384811591830717	14	2	ellipse	1.0503E-1	FALSE	3690	27	1
1.5990E-2	double-stranded methylated DNA binding	39756	10385	9	1.7961577146039192	14	2	ellipse	6.0963E-3	FALSE	10385	27	1
2.6418E-3	skeletal muscle myosin thick filament assembly	39756	30241	1	2.578108239535334	14	2	ellipse	6.7914E-4	FALSE	30241	27	1
1.6050E-1	positive regulation of biological process	39756	48518	4686	0.7945243258641245	14	4.898979485566356	ellipse	9.0216E-2	FALSE	48518	27	6
2.5942E-4	G2 phase of mitotic cell cycle	39756	85	106	3.585998215988217	14	3.4641016151377544	ellipse	5.1432E-5	FALSE	85	27	3
6.0296E-3	positive regulation of macromolecule biosynthetic process	39756	10557	1338	2.2197126783975913	14	4.47214	ellipse	1.8654E-3	FALSE	10557	27	5
3.4509E-2	response to light stimulus	39756	9416	2186	1.4620727758123364	14	4.47214	ellipse	1.4661E-2	FALSE	9416	27	5
5.8703E-3	response to red or far red light	39756	9639	778	2.231339045847653	14	4	ellipse	1.7849E-3	FALSE	9639	27	4
3.8954E-9	ion binding	39756	43167	6388	8.40945	14	8.717797887081348	ellipse	4.7525E-10	FALSE	43167	27	19
1.2089E-1	mitochondrial outer membrane	39756	5741	96	0.9176012487243383	14	2	ellipse	6.3212E-2	FALSE	5741	27	1
2.3877E-2	mitochondrial outer membrane translocase complex	39756	5742	14	1.6220150658667696	14	2	ellipse	9.4677E-3	FALSE	5742	27	1
2.6154E-1	phospholipid binding	39756	5543	277	0.582455	14	2	ellipse	1.7208E-1	FALSE	5543	27	1
1.5515E-1	phosphoinositide binding	39756	35091	133	0.8092499444015734	14	2	ellipse	8.6532E-2	FALSE	35091	27	1
9.5457E-4	sequence-specific DNA binding	39756	43565	825	3.020194334432068	14	4.47214	ellipse	2.1005E-4	FALSE	43565	27	5
2.6433E-9	methyl-CpG binding	39756	8327	16	8.577861457362465	14	4	ellipse	3.0521E-10	FALSE	8327	27	4
1.2897E-10	regulation of biosynthetic process	39756	9889	7988	9.889502166651678	14	9.38083	ellipse	1.2644E-11	FALSE	9889	27	22
1.7501E-6	regulation of gene expression, epigenetic	39756	40029	673	5.756930830624501	14	5.291502622129181	ellipse	2.5546E-7	FALSE	40029	27	7
3.5792E-11	gene expression	39756	10467	11196	10.446214979558226	14	10	ellipse	3.1971E-12	FALSE	10467	27	25
8.6612E-1	response to organic substance	39756	10033	5870	0.0624198	14	3.4641016151377544	ellipse	7.8310E-1	FALSE	10033	27	3
1.5074E-1	response to carbohydrate stimulus	39756	9743	1525	0.8217836713638322	14	3.4641016151377544	ellipse	8.3267E-2	FALSE	9743	27	3
1.8534E-32	chromatin organization	39756	6325	1502	31.73202820461068	14	10	ellipse	7.2683E-34	FALSE	6325	27	25
1.8909E-12	macromolecule biosynthetic process	39756	9059	11381	11.723323507336655	14	10.198039027185569	ellipse	1.4419E-13	FALSE	9059	27	26
1.3805E-1	DNA conformation change	39756	71103	667	0.8599551555863906	14	2.8284271247461903	ellipse	7.4891E-2	FALSE	71103	27	2
4.3026E-2	DNA packaging	39756	6323	312	1.366266006981999	14	2.8284271247461903	ellipse	1.8935E-2	FALSE	6323	27	2
1.5986E-2	DNA metabolic process	39756	6259	2518	1.7962623091771146	14	4.898979485566356	ellipse	5.9904E-3	FALSE	6259	27	6
1.3041E-2	striated muscle cell development	39756	55002	7	1.8846966993929557	14	2	ellipse	4.7447E-3	FALSE	55002	27	1
4.1104E-6	catalytic activity	39756	3824	20765	5.386112225613728	14	10.198039027185569	ellipse	6.1791E-7	FALSE	3824	27	26
9.9055E-13	transferase activity	39756	16740	8324	12.00412431541104	14	9.797958971132712	ellipse	7.3374E-14	FALSE	16740	27	24
3.8117E-2	chromatin assembly or disassembly	39756	6333	290	1.4188794034329606	14	2.8284271247461903	ellipse	1.6505E-2	FALSE	6333	27	2
3.7710E-2	chromatin assembly	39756	31497	287	1.4235421463486284	14	2.8284271247461903	ellipse	1.6185E-2	FALSE	31497	27	2
3.5203E-2	response to chitin	39756	10200	771	1.4534166854358335	14	3.4641016151377544	ellipse	1.5032E-2	FALSE	10200	27	3
6.0595E-45	histone lysine methylation	39756	34968	358	44.217560239600886	14	9.797958971132712	ellipse	1.0561E-46	FALSE	34968	27	24
7.6922E-5	histone H3-K9 methylation	39756	51567	215	4.113946642055627	14	4	ellipse	1.3239E-5	FALSE	51567	27	4
2.2551E-2	positive regulation of long-day photoperiodism, flowering	39756	48578	13	1.6468395108078733	14	2	ellipse	8.7943E-3	FALSE	48578	27	1
1.7607E-7	histone H3-K36 methylation	39756	10452	9	6.75432	14	3.4641016151377544	ellipse	2.3399E-8	FALSE	10452	27	3
2.5942E-4	intracellular	39756	5622	24818	3.585998215988217	14	10.198039027185569	ellipse	5.1259E-5	FALSE	5622	27	26
8.5254E-1	envelope	39756	31975	2088	0.0692868	14	2	ellipse	7.6710E-1	FALSE	31975	27	1
2.0271E-10	protein metabolic process	39756	19538	12089	9.69312	14	10	ellipse	2.0545E-11	FALSE	19538	27	25
6.2243E-3	negative regulation of gene expression	39756	10629	1354	2.2059126036905985	14	4.47214	ellipse	1.9651E-3	FALSE	10629	27	5
1.6524E-3	negative regulation of gene expression, epigenetic	39756	45814	211	2.7818827593938815	14	3.4641016151377544	ellipse	3.9240E-4	FALSE	45814	27	3
1.2844E-1	binding	39756	5488	24772	0.8912903414009326	14	9.16515	ellipse	6.8559E-2	FALSE	5488	27	21
4.1536E-1	lipid binding	39756	8289	530	0.38157326669711705	14	2	ellipse	3.0406E-1	FALSE	8289	27	1
6.2243E-3	chromosome segregation	39756	7059	369	2.2059126036905985	14	3.4641016151377544	ellipse	1.9663E-3	FALSE	7059	27	3
2.5878E-3	sister chromatid cohesion	39756	7062	250	2.5870704768572454	14	3.4641016151377544	ellipse	6.4272E-4	FALSE	7062	27	3
2.7839E-8	cellular biosynthetic process	39756	44249	16923	7.555340174286512	14	10.198039027185569	ellipse	3.5785E-9	FALSE	44249	27	26
7.6422E-4	methylation-dependent chromatin silencing	39756	6346	157	3.1167824526480996	14	3.4641016151377544	ellipse	1.6483E-4	FALSE	6346	27	3
2.7023E-8	histone H3-K4 methylation	39756	51568	28	7.568273948123827	14	4	ellipse	3.4146E-9	FALSE	51568	27	4
2.1821E-1	cell division	39756	51301	946	0.6611183734023564	14	2.8284271247461903	ellipse	1.3454E-1	FALSE	51301	27	2
1.7033E-4	DNA modification	39756	6304	270	3.7687065618157223	14	4	ellipse	3.2285E-5	FALSE	6304	27	4
2.6791E-5	peptidyl-lysine dimethylation	39756	18027	5	4.572004557887987	14	2.8284271247461903	ellipse	4.4360E-6	FALSE	18027	27	2
4.2405E-3	genetic transfer	39756	9292	74	2.37259	14	2.8284271247461903	ellipse	1.1640E-3	FALSE	9292	27	2
4.2405E-3	DNA mediated transformation	39756	9294	74	2.37259	14	2.8284271247461903	ellipse	1.1640E-3	FALSE	9294	27	2
5.7580E-1	nucleic acid binding	39756	3676	8001	0.23972498456914593	14	4.898979485566356	ellipse	4.6792E-1	FALSE	3676	27	6
9.4222E-2	DNA binding	39756	3677	3980	1.025848791911652	14	4.898979485566356	ellipse	4.7214E-2	FALSE	3677	27	6
1.1595E-4	DNA alkylation	39756	6305	241	3.9357272739569447	14	4	ellipse	2.0714E-5	FALSE	6305	27	4
2.5364E-1	positive regulation of developmental process	39756	51094	263	0.59579	14	2	ellipse	1.6412E-1	FALSE	51094	27	1
5.7553E-1	multi-organism process	39756	51704	3699	0.2399308334285443	14	3.4641016151377544	ellipse	4.6571E-1	FALSE	51704	27	3
4.9929E-2	striated muscle tissue development	39756	14706	34	1.3016469624516906	14	2	ellipse	2.2843E-2	FALSE	14706	27	1
2.3577E-14	histone binding	39756	42393	167	13.627513818807936	14	6	ellipse	1.4382E-15	FALSE	42393	27	9
2.3700E-7	biosynthetic process	39756	9058	18456	6.625247657141836	14	10.198039027185569	ellipse	3.2013E-8	FALSE	9058	27	26
3.4416E-1	reproduction	39756	3	4968	0.46323841139168165	14	4.47214	ellipse	2.4264E-1	FALSE	3	27	5
3.8417E-36	chromatin modification	39756	16568	1070	35.41547803814681	14	10	ellipse	1.4228E-37	FALSE	16568	27	25
1.6218E-37	covalent chromatin modification	39756	16569	934	36.78999302045049	14	10	ellipse	4.5934E-39	FALSE	16569	27	25
1.9518E-1	positive regulation of post-embryonic development	39756	48582	177	0.7095602463421705	14	2	ellipse	1.1354E-1	FALSE	48582	27	1
2.6520E-5	protein deubiquitination	39756	16579	162	4.576431190323457	14	4	ellipse	4.3333E-6	FALSE	16579	27	4
1.6195E-36	transferase activity, transferring one-carbon groups	39756	16741	813	35.79061172887398	14	9.797958971132712	ellipse	5.6454E-38	FALSE	16741	27	24
9.5316E-3	positive regulation of nitrogen compound metabolic process	39756	51173	1523	2.0208320445670505	14	4.47214	ellipse	3.2730E-3	FALSE	51173	27	5
2.6634E-2	DNA replication	39756	6260	684	1.574565779682241	14	3.4641016151377544	ellipse	1.0909E-2	FALSE	6260	27	3
1.5965E-2	heterochromatin organization	39756	70828	170	1.7968433172959866	14	2.8284271247461903	ellipse	5.9476E-3	FALSE	70828	27	2
4.5949E-1	cytoskeletal protein binding	39756	8092	621	0.3377210116246074	14	2	ellipse	3.4637E-1	FALSE	8092	27	1
9.7899E-3	peptidyl-lysine trimethylation	39756	18023	5	2.00922	14	2	ellipse	3.3913E-3	FALSE	18023	27	1
4.6167E-3	phosphatidylinositol-5-phosphate binding	39756	10314	2	2.3356720438298053	14	2	ellipse	1.3578E-3	FALSE	10314	27	1
9.9004E-1	macromolecular complex	39756	32991	6847	0.00434944	14	2.8284271247461903	ellipse	9.5984E-1	FALSE	32991	27	2
9.9373E-1	protein complex	39756	43234	4905	0.00273325	14	2	ellipse	9.7146E-1	FALSE	43234	27	1
1.5764E-4	peptidyl-lysine monomethylation	39756	18026	12	3.802340496722604	14	2.8284271247461903	ellipse	2.9192E-5	FALSE	18026	27	2
9.9988E-1	response to stimulus	39756	50896	19867	5.1549215381624784E-5	14	4.47214	ellipse	9.9984E-1	FALSE	50896	27	5
2.4080E-32	methylation	39756	32259	1521	31.61834611770351	14	10	ellipse	9.9677E-34	FALSE	32259	27	25
4.6453E-2	heterochromatin	39756	792	31	1.3329872155792992	14	2	ellipse	2.0848E-2	FALSE	792	27	1
4.8915E-1	multicellular organismal process	39756	32501	17278	0.3105569420356718	14	7.211102550927978	ellipse	3.8043E-1	FALSE	32501	27	13
3.0828E-2	myosin binding	39756	17022	19	1.5110606900371828	14	2	ellipse	1.2828E-2	FALSE	17022	27	1
8.1417E-3	regulation of DNA damage response, signal transduction by p53 class mediator	39756	43516	4	2.0892837487078597	14	2	ellipse	2.7139E-3	FALSE	43516	27	1
3.5751E-52	protein methyltransferase activity	39756	8276	135	51.44670688340782	14	9.591663046625438	ellipse	3.8945E-54	FALSE	8276	27	23
2.6837E-56	histone methyltransferase activity	39756	42054	90	55.57126041453749	14	9.591663046625438	ellipse	1.1694E-58	FALSE	42054	27	23
4.8093E-1	regulation of developmental process	39756	50793	1882	0.31792031763278567	14	2.8284271247461903	ellipse	3.6782E-1	FALSE	50793	27	2
9.9373E-1	response to chemical stimulus	39756	42221	9261	0.00273325	14	3.4641016151377544	ellipse	9.6775E-1	FALSE	42221	27	3
3.3697E-2	striated muscle cell differentiation	39756	51146	21	1.4724025302500146	14	2	ellipse	1.4169E-2	FALSE	51146	27	1
8.6855E-3	DNA-dependent DNA replication	39756	6261	426	2.0612072993467203	14	3.4641016151377544	ellipse	2.9519E-3	FALSE	6261	27	3
2.4071E-1	structure-specific DNA binding	39756	43566	243	0.6185016583726572	14	2	ellipse	1.5261E-1	FALSE	43566	27	1
8.0326E-11	nucleus	39756	5634	11609	10.095142691181621	14	10	ellipse	7.7001E-12	FALSE	5634	27	25
4.8760E-2	cytokinesis by cell plate formation	39756	911	338	1.3119349986048294	14	2.8284271247461903	ellipse	2.1990E-2	FALSE	911	27	2
2.6418E-3	skeletal myofibril assembly	39756	14866	1	2.578108239535334	14	2	ellipse	6.7914E-4	FALSE	14866	27	1
4.6167E-3	histone methyltransferase activity (H3-K27 specific)	39756	46976	2	2.3356720438298053	14	2	ellipse	1.3578E-3	FALSE	46976	27	1
3.9140E-5	histone methyltransferase activity (H3-K36 specific)	39756	46975	6	4.407376404863132	14	2.8284271247461903	ellipse	6.6513E-6	FALSE	46975	27	2
4.6167E-3	histone H3-K27 methylation	39756	70734	2	2.3356720438298053	14	2	ellipse	1.3578E-3	FALSE	70734	27	1
4.6167E-3	histone methyltransferase activity (H3-K9 specific)	39756	46974	2	2.3356720438298053	14	2	ellipse	1.3578E-3	FALSE	46974	27	1
